# Supplementary material for: The fruticose genera in the Ramalinaceae (Ascomycota, Lecanoromycetes): their diversity and evolutionary history
Source: MycoKeys. 2020 Sep 11;73:1–68. doi: 10.3897/mycokeys.73.47287 (PMC7501315; doi:10.3897/mycokeys.73.47287)
Supplement: XML Treatment for Namibialina [file mycokeys.73.47287-treatment1.xml]

<!DOCTYPE tp:taxon-treatment
  PUBLIC "-//TaxonX//DTD Taxonomic Treatment Publishing DTD v0 20100105//EN" "tax-treatment-NSO.dtd">
<tp:taxon-treatment xmlns:tp="http://www.plazi.org/taxpub"><tp:treatment-meta><kwd-group><label>Taxon classification</label><kwd><named-content xmlns:xlink="http://www.w3.org/1999/xlink" content-type="kingdom">Fungi</named-content></kwd><kwd><named-content xmlns:xlink="http://www.w3.org/1999/xlink" content-type="order">Lecanorales</named-content></kwd><kwd><named-content xmlns:xlink="http://www.w3.org/1999/xlink" content-type="family">Ramalinaceae</named-content></kwd></kwd-group><mixed-citation publication-type="journal"><person-group><name><surname>Spjut</surname><given-names>Richard</given-names></name><name><surname>Simon</surname><given-names>Antoine</given-names></name><name><surname>Guissard</surname><given-names>Martin</given-names></name><name><surname>Magain</surname><given-names>Nicolas</given-names></name><name><surname>Sérusiaux</surname><given-names>Emmanuël</given-names></name></person-group><article-title>The fruticose genera in the <tp:taxon-name><tp:taxon-name-part taxon-name-part-type="family">Ramalinaceae</tp:taxon-name-part></tp:taxon-name> (<tp:taxon-name><tp:taxon-name-part taxon-name-part-type="phylum">Ascomycota</tp:taxon-name-part></tp:taxon-name>, <tp:taxon-name><tp:taxon-name-part taxon-name-part-type="class">Lecanoromycetes</tp:taxon-name-part></tp:taxon-name>): their diversity and evolutionary history</article-title><source>MycoKeys</source><day>11</day><month>9</month><year>2020</year><volume>73</volume><fpage>1</fpage><lpage>68</lpage><pub-id pub-id-type="doi">10.3897/mycokeys.73.47287</pub-id></mixed-citation></tp:treatment-meta><tp:nomenclature><tp:taxon-name><object-id xmlns:xlink="http://www.w3.org/1999/xlink" content-type="arpha" xlink:type="simple">297D8B2F-DCA3-599D-A1C0-BBBD215E2F6B</object-id>
              <tp:taxon-name-part taxon-name-part-type="genus" reg="Namibialina">Namibialina</tp:taxon-name-part>
              <object-id xmlns:xlink="http://www.w3.org/1999/xlink" content-type="mycobank" xlink:type="simple">833602</object-id>
            </tp:taxon-name><tp:taxon-authority>Spjut &amp; Sérus.</tp:taxon-authority><tp:taxon-status xmlns:xlink="http://www.w3.org/1999/xlink" xlink:type="simple">gen. nov.</tp:taxon-status><tp:nomenclature-citation-list><tp:nomenclature-citation><tp:taxon-name><tp:taxon-name-part taxon-name-part-type="genus" reg="Ramalina"/> <tp:taxon-name-part taxon-name-part-type="species" reg="melanothrix"/></tp:taxon-name><comment>= <tp:taxon-name><tp:taxon-name-part taxon-name-part-type="genus" reg="Ramalina">Ramalina</tp:taxon-name-part> <tp:taxon-name-part taxon-name-part-type="species" reg="melanothrix">melanothrix</tp:taxon-name-part></tp:taxon-name> Laurer, Syn. Meth. Lich. 1(2): 290, tab. VIII, fig. 26, 1860 </comment></tp:nomenclature-citation><tp:nomenclature-citation><tp:taxon-name><tp:taxon-name-part taxon-name-part-type="genus" reg="Trichoramalina"/> <tp:taxon-name-part taxon-name-part-type="species" reg="melanothrix"/></tp:taxon-name><comment>= <tp:taxon-name><tp:taxon-name-part taxon-name-part-type="genus" reg="Trichoramalina">Trichoramalina</tp:taxon-name-part> <tp:taxon-name-part taxon-name-part-type="species" reg="melanothrix">melanothrix</tp:taxon-name-part></tp:taxon-name> (Laurer) Rundel and Bowler, The Bryologist 77(2): 194, 1974 </comment></tp:nomenclature-citation><tp:nomenclature-citation><tp:taxon-name><tp:taxon-name-part taxon-name-part-type="genus" reg="Niebla"/> <tp:taxon-name-part taxon-name-part-type="species" reg="melanothrix"/></tp:taxon-name><comment>= <tp:taxon-name><tp:taxon-name-part taxon-name-part-type="genus" reg="Niebla">Niebla</tp:taxon-name-part> <tp:taxon-name-part taxon-name-part-type="species" reg="melanothrix">melanothrix</tp:taxon-name-part></tp:taxon-name> (Laurer) Kistenich, Timdal, Bendiksby, S. Ekman, Taxon 67(5): 893, 2018 </comment></tp:nomenclature-citation></tp:nomenclature-citation-list></tp:nomenclature><tp:treatment-sec sec-type="type species" id="SECID0EQZDI"><title>Type species.</title><p><italic><tp:taxon-name><tp:taxon-name-part taxon-name-part-type="genus" reg="Namibialina">Namibialina</tp:taxon-name-part> <tp:taxon-name-part taxon-name-part-type="species" reg="melanothrix">melanothrix</tp:taxon-name-part></tp:taxon-name></italic> (Laurer) Spjut &amp; Sérus., comb. nov.</p></tp:treatment-sec><tp:treatment-sec sec-type="description" id="SECID0EB1DI"><title>Description.</title><p>Thallus shrubby, usually arising from a single holdfast, stiff or flexuose, several cm in height when epiphytic or, saxicolous or developing terricolous shrubby cushions up to ca. 10–15 cm in diam. and 2–6 cm in height (fig. 2 in <xref ref-type="bibr" rid="B162">Wirth 2010b</xref>), typically pale green or yellowish-green. Branches usually dividing, regularly or not, dichotomous or not, apices usually with capillaceous or blackish terminal hairs; main branches terete-angular or flattened, distinctly canaliculate, because of well-developed longitudinal strands of cartilagineous tissue. Lateral branches and spinules sometimes present; typical isidia or soralia never observed. Medulla arachnoid, very thin. Cortex 2-layered, but not always typical. Apothecia present or absent, disciform, terminal or marginal and sometimes typically orientated perpendicular to the branch. Ascospores ellipsoid, straight or slightly bent, 1-septate, ca. 10–20 × 5–8 µm. Pycnidia sometimes abundant, with black ostioles. Secondary metabolites: usnic ac. in the cortex.</p></tp:treatment-sec><tp:treatment-sec sec-type="remarks" id="SECID0EL1DI"><title>Remarks.</title><p>The type species of <italic><tp:taxon-name><tp:taxon-name-part taxon-name-part-type="genus" reg="Trichoramalina">Trichoramalina</tp:taxon-name-part></tp:taxon-name></italic> (<xref ref-type="bibr" rid="B131">Rundel and Bowler 1974</xref>), characterized by marginal black hairs, is <italic><tp:taxon-name><tp:taxon-name-part taxon-name-part-type="genus" reg="Trichoramalina">T.</tp:taxon-name-part> <tp:taxon-name-part taxon-name-part-type="species" reg="crinita">crinita</tp:taxon-name-part></tp:taxon-name></italic> (Tuck.) Rundel and Bowler, a species endemic to the coastal areas of California and Baja California (Fig. <xref ref-type="fig" rid="F3">3</xref>). <xref ref-type="bibr" rid="B78">Kistenich et al. (2018)</xref> could demonstrate that it belongs to <italic><tp:taxon-name><tp:taxon-name-part taxon-name-part-type="genus" reg="Ramalina">Ramalina</tp:taxon-name-part></tp:taxon-name></italic> and our own accessions support this phylogenetical position. The other species with black hairs (“<italic><tp:taxon-name><tp:taxon-name-part taxon-name-part-type="genus" reg="Trichoramalina">Trichoramalina</tp:taxon-name-part></tp:taxon-name></italic>” <italic><tp:taxon-name><tp:taxon-name-part taxon-name-part-type="genus" reg="Ramalina"/><tp:taxon-name-part taxon-name-part-type="species" reg="melanothrix">melanothrix</tp:taxon-name-part></tp:taxon-name></italic>) is shown to have an isolated phylogenetic position and forms together with <italic><tp:taxon-name><tp:taxon-name-part taxon-name-part-type="genus" reg="Ramalina">Ramalina</tp:taxon-name-part> <tp:taxon-name-part taxon-name-part-type="species" reg="angulosa">angulosa</tp:taxon-name-part></tp:taxon-name></italic> (sensu <xref ref-type="bibr" rid="B162">Wirth 2010b</xref>) the sister group to all other accessions of <italic><tp:taxon-name><tp:taxon-name-part taxon-name-part-type="genus" reg="Ramalina">Ramalina</tp:taxon-name-part></tp:taxon-name></italic> s. str. Although there are no clear-cut morphological, anatomical or chemical autapomorphies, a new genus is here introduced for this lineage endemic to SW Africa (Namibia and South Africa). Indeed, it diverged from <italic><tp:taxon-name><tp:taxon-name-part taxon-name-part-type="genus" reg="Ramalina">Ramalina</tp:taxon-name-part></tp:taxon-name></italic> c. 48 Myrs ago early in the Eocene, almost simultaneously with the emergence of the <abbrev xmlns:xlink="http://www.w3.org/1999/xlink" xlink:title="most recent common ancestor" id="ABBRID0EE4DI" xlink:type="simple">MRCA</abbrev> (Most Recent Common Ancestor) of the <abbrev xmlns:xlink="http://www.w3.org/1999/xlink" xlink:title="Cliostomum + Vermilacinia + Niebla clade" id="ABBRID0EI4DI" xlink:type="simple">CVN</abbrev> clade comprising three genera, clearly different from one another on morphological and chemical characters. Further, the basal species of <italic><tp:taxon-name><tp:taxon-name-part taxon-name-part-type="genus" reg="Ramalina">Ramalina</tp:taxon-name-part></tp:taxon-name></italic> s. str. is <italic><tp:taxon-name><tp:taxon-name-part taxon-name-part-type="genus" reg="Ramalina">R.</tp:taxon-name-part> <tp:taxon-name-part taxon-name-part-type="species" reg="sinensis">sinensis</tp:taxon-name-part></tp:taxon-name></italic>, an epiphytic species widespread throughout the Northern Hemisphere, a complete contrast with <italic><tp:taxon-name><tp:taxon-name-part taxon-name-part-type="genus" reg="Namibialina">Namibialina</tp:taxon-name-part></tp:taxon-name></italic> and that also started to diversify at c. 20 Myrs.</p><p>Two described species are here assigned to the new genus <italic><tp:taxon-name><tp:taxon-name-part taxon-name-part-type="genus" reg="Namibialina">Namibialina</tp:taxon-name-part></tp:taxon-name></italic>: <italic><tp:taxon-name><tp:taxon-name-part taxon-name-part-type="genus" reg="Ramalina">Ramalina</tp:taxon-name-part> <tp:taxon-name-part taxon-name-part-type="species" reg="melanothrix">melanothrix</tp:taxon-name-part></tp:taxon-name></italic> recovered as a single taxon and “<italic><tp:taxon-name><tp:taxon-name-part taxon-name-part-type="genus" reg="Ramalina">Ramalina</tp:taxon-name-part> <tp:taxon-name-part taxon-name-part-type="species" reg="angulosa">angulosa</tp:taxon-name-part></tp:taxon-name></italic>” (<xref ref-type="bibr" rid="B84">Lalley and Viles 2005</xref>; <xref ref-type="bibr" rid="B161">Wirth 2010a</xref>, <xref ref-type="bibr" rid="B162">b</xref>), recovered as a paraphyletic assemblage of three species, with <italic><tp:taxon-name><tp:taxon-name-part taxon-name-part-type="genus" reg="Ramalina">R.</tp:taxon-name-part> <tp:taxon-name-part taxon-name-part-type="species" reg="melanothrix">melanothrix</tp:taxon-name-part></tp:taxon-name></italic> nested amongst them. All accessions available for DNA extraction and analysis were collected in Namibia, along ca. 120 km of coastline North of Swakopmund. Therefore, we strongly suspect that a complex assemblage is hidden under these epithets, most probably much more diverse along the coastal deserts of SW Africa, from the southern part of Angola down to the Cape of Good Hope. It is currently under study.</p><p>Strands of cartilaginous tissue develop longitudinally under the cortex in all species of <italic><tp:taxon-name><tp:taxon-name-part taxon-name-part-type="genus" reg="Namibialina">Namibialina</tp:taxon-name-part></tp:taxon-name></italic> and in several species of <italic><tp:taxon-name><tp:taxon-name-part taxon-name-part-type="genus" reg="Ramalina">Ramalina</tp:taxon-name-part></tp:taxon-name></italic> resolved at the base of the tree, such as <italic><tp:taxon-name><tp:taxon-name-part taxon-name-part-type="genus" reg="Ramalina">R.</tp:taxon-name-part> <tp:taxon-name-part taxon-name-part-type="species" reg="sinensis">sinensis</tp:taxon-name-part></tp:taxon-name></italic> and <italic><tp:taxon-name><tp:taxon-name-part taxon-name-part-type="genus" reg="Ramalina">R.</tp:taxon-name-part> <tp:taxon-name-part taxon-name-part-type="species" reg="celastri">celastri</tp:taxon-name-part></tp:taxon-name></italic>. In <italic><tp:taxon-name><tp:taxon-name-part taxon-name-part-type="genus" reg="Namibialina">Namibialina</tp:taxon-name-part></tp:taxon-name></italic>, chrondroid stands are “attached to the cortex”, not isolated in the medulla, the medulla is arachnoid, very thin and supported by a 2-layered cortex, sometimes the external layer indistinct (<xref ref-type="bibr" rid="B131">Rundel and Bowler 1974</xref>, <xref ref-type="bibr" rid="B16">Bowler 1981</xref>). Another shared plesiomorphy is the lack of secondary metabolites (except for usnic acid in the cortex) in <italic><tp:taxon-name><tp:taxon-name-part taxon-name-part-type="genus" reg="Namibialina">Namibialina</tp:taxon-name-part></tp:taxon-name></italic> and in several basal species in <italic><tp:taxon-name><tp:taxon-name-part taxon-name-part-type="genus" reg="Ramalina">Ramalina</tp:taxon-name-part></tp:taxon-name></italic> (<italic><tp:taxon-name><tp:taxon-name-part taxon-name-part-type="genus" reg="Ramalina">R.</tp:taxon-name-part> <tp:taxon-name-part taxon-name-part-type="species" reg="celastri">celastri</tp:taxon-name-part></tp:taxon-name></italic>, <italic><tp:taxon-name><tp:taxon-name-part taxon-name-part-type="genus" reg="Ramalina">R.</tp:taxon-name-part> <tp:taxon-name-part taxon-name-part-type="species" reg="fraxinea">fraxinea</tp:taxon-name-part></tp:taxon-name></italic>, <italic><tp:taxon-name><tp:taxon-name-part taxon-name-part-type="genus" reg="Ramalina">R.</tp:taxon-name-part> <tp:taxon-name-part taxon-name-part-type="species" reg="hoehneliana">hoehneliana</tp:taxon-name-part></tp:taxon-name></italic>, <italic><tp:taxon-name><tp:taxon-name-part taxon-name-part-type="genus" reg="Ramalina">R.</tp:taxon-name-part> <tp:taxon-name-part taxon-name-part-type="species" reg="sinensis">sinensis</tp:taxon-name-part></tp:taxon-name></italic> and others). However, <xref ref-type="bibr" rid="B162">Wirth (2010b)</xref> mentioned several secondary compounds in “<italic><tp:taxon-name><tp:taxon-name-part taxon-name-part-type="genus" reg="Ramalina">Ramalina</tp:taxon-name-part> <tp:taxon-name-part taxon-name-part-type="species" reg="angulosa">angulosa</tp:taxon-name-part></tp:taxon-name></italic>”: ± bourgeanic, ± sekikaic, ± 4’-O-demethylsekikaic and ± salazinic acid.</p><p>The nomenclature of the above-mentioned epithets can be summarized as follows: Theodor Magnus Fries (Flora 44: 411, 1861) clearly recognized <italic><tp:taxon-name><tp:taxon-name-part taxon-name-part-type="genus" reg="Ramalina">Ramalina</tp:taxon-name-part> <tp:taxon-name-part taxon-name-part-type="species" reg="melanothrix">melanothrix</tp:taxon-name-part></tp:taxon-name></italic> as different from what had been assigned to <italic><tp:taxon-name><tp:taxon-name-part taxon-name-part-type="genus" reg="Ramalina">R.</tp:taxon-name-part> <tp:taxon-name-part taxon-name-part-type="species" reg="angulosa">angulosa</tp:taxon-name-part></tp:taxon-name></italic>. He referred to an annotation of Johann Friederich Laurer using that epithet for a collection made by Johann Franz Drège “in Africa meridionali”. J.F. Drège is a very famous plant collector in the Cape area (<xref ref-type="bibr" rid="B62">Gunn and Codd 1981</xref>) and we can thus assume his specimen was collected in that area. However, in the same section, Th. Fries thoroughly described <italic><tp:taxon-name><tp:taxon-name-part taxon-name-part-type="genus" reg="Ramalina">Ramalina</tp:taxon-name-part> <tp:taxon-name-part taxon-name-part-type="species" reg="capensis">capensis</tp:taxon-name-part></tp:taxon-name></italic>, with two varieties: “Formae duae, quas amplectitur, nominandae: α <italic><tp:taxon-name><tp:taxon-name-part taxon-name-part-type="genus" reg="Ramalina"/><tp:taxon-name-part taxon-name-part-type="species" reg="angulosa">angulosa</tp:taxon-name-part></tp:taxon-name></italic> Laur. […] ramis apicalibus concoloribus et ß <italic><tp:taxon-name><tp:taxon-name-part taxon-name-part-type="genus" reg="Ramalina"/><tp:taxon-name-part taxon-name-part-type="species" reg="melanothrix">melanothrix</tp:taxon-name-part></tp:taxon-name></italic> Laur. […] apicibus thalli […] nigricantibus“.</p><p>Further, a collection assumed to be a type from the Royal Botanic Garden Edinburgh E is available at: <ext-link xmlns:xlink="http://www.w3.org/1999/xlink" xlink:type="simple" ext-link-type="uri" xlink:href="https://plants.jstor.org/stable/viewer/10.5555/al.ap.specimen.e00465255">https://plants.jstor.org/stable/viewer/10.5555/al.ap.specimen.e00465255</ext-link>.</p><p>There is no doubt that this collection belongs to the “<italic><tp:taxon-name><tp:taxon-name-part taxon-name-part-type="genus" reg="Ramalina"/><tp:taxon-name-part taxon-name-part-type="species" reg="angulosa">angulosa</tp:taxon-name-part></tp:taxon-name></italic>” assemblage. It has a label indicating it was collected in Tahiti, but annotations by B.J. Coppins (Feb. 1976) reads as “This is a Drège specimen from South Africa”.</p></tp:treatment-sec><tp:treatment-sec><!--Section generated to contain objects referenced in tp:taxon-treatment.--><fig id="F3" position="float" orientation="portrait"><object-id xmlns:xlink="http://www.w3.org/1999/xlink" content-type="doi" xlink:type="simple">10.3897/mycokeys.73.47287.figure3</object-id><object-id xmlns:xlink="http://www.w3.org/1999/xlink" content-type="arpha" xlink:type="simple">990F99BE-02EA-5766-9C32-3860F52B3B20</object-id><label>Figure 3.</label><caption><p><bold>A</bold> Landscape in Baja California, San Quintín where <italic><tp:taxon-name><tp:taxon-name-part taxon-name-part-type="genus" reg="Ramalina">Ramalina</tp:taxon-name-part> <tp:taxon-name-part taxon-name-part-type="species" reg="crinita">crinita</tp:taxon-name-part></tp:taxon-name></italic> thrives <bold>B</bold><italic><tp:taxon-name><tp:taxon-name-part taxon-name-part-type="genus" reg="Ramalina">R.</tp:taxon-name-part> <tp:taxon-name-part taxon-name-part-type="species" reg="crinita">crinita</tp:taxon-name-part></tp:taxon-name></italic>; <bold>C</bold> Landscape of the Skeleton Coast Park in Namibia where <italic><tp:taxon-name><tp:taxon-name-part taxon-name-part-type="genus" reg="Namibialina">Namibialina</tp:taxon-name-part></tp:taxon-name></italic> “<italic><tp:taxon-name><tp:taxon-name-part taxon-name-part-type="genus" reg="Ramalina"/><tp:taxon-name-part taxon-name-part-type="species" reg="angulosa">angulosa</tp:taxon-name-part></tp:taxon-name></italic>” and <italic><tp:taxon-name><tp:taxon-name-part taxon-name-part-type="genus" reg="Namibialina">N.</tp:taxon-name-part> <tp:taxon-name-part taxon-name-part-type="species" reg="melanothrix">melanothrix</tp:taxon-name-part></tp:taxon-name></italic> thrive <bold>D</bold><italic><tp:taxon-name><tp:taxon-name-part taxon-name-part-type="genus" reg="Namibialina">N.</tp:taxon-name-part> <tp:taxon-name-part taxon-name-part-type="species" reg="melanothrix">melanothrix</tp:taxon-name-part></tp:taxon-name></italic><bold>E–F</bold><italic><tp:taxon-name><tp:taxon-name-part taxon-name-part-type="genus" reg="Namibialina">N.</tp:taxon-name-part></tp:taxon-name></italic> “<italic><tp:taxon-name><tp:taxon-name-part taxon-name-part-type="genus" reg="Ramalina"/><tp:taxon-name-part taxon-name-part-type="species" reg="angulosa">angulosa</tp:taxon-name-part></tp:taxon-name></italic> 1” (<bold>E</bold>) and <italic><tp:taxon-name><tp:taxon-name-part taxon-name-part-type="genus" reg="Namibialina">N.</tp:taxon-name-part></tp:taxon-name></italic> “<italic><tp:taxon-name><tp:taxon-name-part taxon-name-part-type="genus" reg="Ramalina"/><tp:taxon-name-part taxon-name-part-type="species" reg="angulosa">angulosa</tp:taxon-name-part></tp:taxon-name></italic> 2” (<bold>F</bold>). Photographs by E. Sérusiaux.</p></caption><graphic xmlns:xlink="http://www.w3.org/1999/xlink" xlink:href="mycokeys-73-001-g003.jpg" position="float" orientation="portrait" xlink:type="simple" id="oo_451987.jpg"><uri content-type="original_file" xlink:type="simple">https://binary.pensoft.net/fig/451987</uri></graphic></fig></tp:treatment-sec><ref-list><ref id="B162"><mixed-citation xmlns:xlink="http://www.w3.org/1999/xlink" xlink:type="simple"><person-group><name name-style="western"><surname>Wirth</surname><given-names>V</given-names></name></person-group> (<year>2010b</year>) Lichens of the Namib Desert: A guide to their identification. Klaus Hess Verlag: Göttingen, 96 pp.</mixed-citation></ref><ref id="B131"><mixed-citation xmlns:xlink="http://www.w3.org/1999/xlink" xlink:type="simple"><person-group><name name-style="western"><surname>Rundel</surname><given-names>PW</given-names></name><name name-style="western"><surname>Bowler</surname><given-names>PA</given-names></name></person-group> (<year>1974</year>) <article-title>The lichen genus <italic><tp:taxon-name><tp:taxon-name-part taxon-name-part-type="genus">Trichoramalina</tp:taxon-name-part></tp:taxon-name></italic>.</article-title><source>The Bryologist</source><volume>77</volume>: <fpage>188</fpage>–<lpage>194</lpage>. <ext-link xlink:type="simple" ext-link-type="doi" xlink:href="10.2307/3241555">https://doi.org/10.2307/3241555</ext-link></mixed-citation></ref><ref id="B78"><mixed-citation xmlns:xlink="http://www.w3.org/1999/xlink" xlink:type="simple"><person-group><name name-style="western"><surname>Kistenich</surname><given-names>S</given-names></name><name name-style="western"><surname>Timdal</surname><given-names>E</given-names></name><name name-style="western"><surname>Bendiksby</surname><given-names>M</given-names></name><name name-style="western"><surname>Ekman</surname><given-names>S</given-names></name></person-group><year>2018</year> Molecular systematics and character evolution in the lichen family <tp:taxon-name><tp:taxon-name-part taxon-name-part-type="family">Ramalinaceae</tp:taxon-name-part></tp:taxon-name> (<tp:taxon-name><tp:taxon-name-part taxon-name-part-type="phylum">Ascomycota</tp:taxon-name-part></tp:taxon-name>: <tp:taxon-name><tp:taxon-name-part taxon-name-part-type="order">Lecanorales</tp:taxon-name-part></tp:taxon-name>). Taxon 67: 891–904. <ext-link xlink:type="simple" ext-link-type="doi" xlink:href="10.12705/675.1">https://doi.org/10.12705/675.1</ext-link></mixed-citation></ref><ref id="B84"><mixed-citation xmlns:xlink="http://www.w3.org/1999/xlink" xlink:type="simple"><person-group><name name-style="western"><surname>Lalley</surname><given-names>JS</given-names></name><name name-style="western"><surname>Viles</surname><given-names>HA</given-names></name></person-group> (<year>2005</year>) <article-title>Terricolous lichens in the northern Namib Desert of Namibia: distribution and community composition.</article-title><source>The Lichenologist</source><volume>37</volume>(<issue>1</issue>): <fpage>77</fpage>–<lpage>91</lpage>. <ext-link xlink:type="simple" ext-link-type="doi" xlink:href="10.1017/S0024282904014203">https://doi.org/10.1017/S0024282904014203</ext-link></mixed-citation></ref><ref id="B161"><mixed-citation xmlns:xlink="http://www.w3.org/1999/xlink" xlink:type="simple"><person-group><name name-style="western"><surname>Wirth</surname><given-names>V</given-names></name></person-group> (<year>2010a</year>) <article-title>Flechtengesellschaften der Namibwüste.</article-title><source>Carolinea</source><volume>68</volume>: <fpage>49</fpage>–<lpage>60</lpage>.</mixed-citation></ref><ref id="B16"><mixed-citation xmlns:xlink="http://www.w3.org/1999/xlink" xlink:type="simple"><person-group><name name-style="western"><surname>Bowler</surname><given-names>PA</given-names></name></person-group> (<year>1981</year>) <article-title>Cortical diversity in the <tp:taxon-name><tp:taxon-name-part taxon-name-part-type="family">Ramalinaceae</tp:taxon-name-part></tp:taxon-name>.</article-title><source>Canadian Journal of Botany</source><volume>59</volume>(<issue>4</issue>): <fpage>437</fpage>–<lpage>452</lpage>. <ext-link xlink:type="simple" ext-link-type="doi" xlink:href="10.1139/b81-062">https://doi.org/10.1139/b81-062</ext-link></mixed-citation></ref><ref id="B62"><mixed-citation xmlns:xlink="http://www.w3.org/1999/xlink" xlink:type="simple"><person-group><name name-style="western"><surname>Gunn</surname><given-names>M</given-names></name><name name-style="western"><surname>Codd</surname><given-names>LEW</given-names></name></person-group> (<year>1981</year>) Botanical Exploration Southern Africa. CRC Press, 400 pp.</mixed-citation></ref></ref-list></tp:taxon-treatment>
