# Supplementary material for: The fruticose genera in the Ramalinaceae (Ascomycota, Lecanoromycetes): their diversity and evolutionary history
Source: MycoKeys. 2020 Sep 11;73:1–68. doi: 10.3897/mycokeys.73.47287 (PMC7501315; doi:10.3897/mycokeys.73.47287)
Supplement: XML Treatment for Ramalina crispans [file mycokeys.73.47287-treatment2.xml]

<!DOCTYPE tp:taxon-treatment
  PUBLIC "-//TaxonX//DTD Taxonomic Treatment Publishing DTD v0 20100105//EN" "tax-treatment-NSO.dtd">
<tp:taxon-treatment xmlns:tp="http://www.plazi.org/taxpub"><tp:treatment-meta><kwd-group><label>Taxon classification</label><kwd><named-content xmlns:xlink="http://www.w3.org/1999/xlink" content-type="kingdom">Fungi</named-content></kwd><kwd><named-content xmlns:xlink="http://www.w3.org/1999/xlink" content-type="order">Lecanorales</named-content></kwd><kwd><named-content xmlns:xlink="http://www.w3.org/1999/xlink" content-type="family">Ramalinaceae</named-content></kwd></kwd-group><mixed-citation publication-type="journal"><person-group><name><surname>Spjut</surname><given-names>Richard</given-names></name><name><surname>Simon</surname><given-names>Antoine</given-names></name><name><surname>Guissard</surname><given-names>Martin</given-names></name><name><surname>Magain</surname><given-names>Nicolas</given-names></name><name><surname>Sérusiaux</surname><given-names>Emmanuël</given-names></name></person-group><article-title>The fruticose genera in the <tp:taxon-name><tp:taxon-name-part taxon-name-part-type="family">Ramalinaceae</tp:taxon-name-part></tp:taxon-name> (<tp:taxon-name><tp:taxon-name-part taxon-name-part-type="phylum">Ascomycota</tp:taxon-name-part></tp:taxon-name>, <tp:taxon-name><tp:taxon-name-part taxon-name-part-type="class">Lecanoromycetes</tp:taxon-name-part></tp:taxon-name>): their diversity and evolutionary history</article-title><source>MycoKeys</source><day>11</day><month>9</month><year>2020</year><volume>73</volume><fpage>1</fpage><lpage>68</lpage><pub-id pub-id-type="doi">10.3897/mycokeys.73.47287</pub-id></mixed-citation></tp:treatment-meta><tp:nomenclature><tp:taxon-name><object-id xmlns:xlink="http://www.w3.org/1999/xlink" content-type="arpha" xlink:type="simple">522F8563-1760-5E47-98B7-9460D28711EB</object-id>
              <tp:taxon-name-part taxon-name-part-type="genus" reg="Ramalina">Ramalina</tp:taxon-name-part>
              <tp:taxon-name-part taxon-name-part-type="species" reg="crispans">crispans</tp:taxon-name-part>
              <object-id xmlns:xlink="http://www.w3.org/1999/xlink" content-type="mycobank" xlink:type="simple">131128</object-id>
            </tp:taxon-name><tp:taxon-authority>
                              R.G. Werner, Scientific Annals of the School of Agriculture and Forestry, Aristotelian University, Thessaloniki IH’-B: 1 (1977).</tp:taxon-authority><xref ref-type="fig" rid="F12">Fig. 12A, right-hand specimen</xref></tp:nomenclature><tp:treatment-sec sec-type="material" id="SECID0EORAK"><title>Type.</title><p>Morocco – Original publication reads “ad corticem <italic><tp:taxon-name><tp:taxon-name-part taxon-name-part-type="genus" reg="Quercus">Quercus</tp:taxon-name-part> <tp:taxon-name-part taxon-name-part-type="species" reg="suberus">suberus</tp:taxon-name-part></tp:taxon-name></italic> L. in Mamora silva prope Rabat” (<xref ref-type="bibr" rid="B159">Werner 1977</xref>: 1); label reads as “Forêt de Mamora près Rabat, sur <italic><tp:taxon-name><tp:taxon-name-part taxon-name-part-type="genus" reg="Quercus">Quercus</tp:taxon-name-part> <tp:taxon-name-part taxon-name-part-type="species" reg="suber">suber</tp:taxon-name-part></tp:taxon-name></italic>”, 01.02.1936 s.n. (<named-content xmlns:xlink="http://www.w3.org/1999/xlink" content-type="dwc:institutional_code" xlink:type="simple">BC</named-content>! – holotype).</p></tp:treatment-sec><tp:treatment-sec sec-type="description" id="SECID0ETSAK"><title>Description.</title><p>Thallus epiphytic, almost always on tiny branches, shrubby, usually rather small (less than 2–5 cm long), formed of densely intricate branches that are solid, slightly flattened and irregularly thickened; soralia conspicuous albeit quite small, granular, often with small fibrils; pseudocyphellae common, ellipsioid or linear; apothecia and pycnidia unknown.</p></tp:treatment-sec><tp:treatment-sec sec-type="chemistry" id="SECID0EYSAK"><title>Chemistry.</title><p>Acids in the sekikaic aggregate with sekikaic and homosekikaic acids as the main compounds detected; usnic acid.</p></tp:treatment-sec><tp:treatment-sec sec-type="distribution" id="SECID0E4SAK"><title>Distribution and ecology.</title><p>Mediterranean area and Cabo Verde archipelago; assumed to be present in the Canary Islands, the Madeira archipelago and the Azores archipelago; on branches, including twigs, never found on trunks, in open shrubland.</p></tp:treatment-sec><tp:treatment-sec sec-type="remarks" id="SECID0ECTAK"><title>Remarks.</title><p>This species was described as “spec. nova ad interim”, an unclear status that could be questioned under the ICN code art. 34.1 (b). Nevertheless, we adopt it pending further nomenclatural clarification. Following <xref ref-type="bibr" rid="B8">Aptroot and Schumm (2008)</xref>, this species would key out as <italic><tp:taxon-name><tp:taxon-name-part taxon-name-part-type="genus" reg="Ramalina">R.</tp:taxon-name-part> <tp:taxon-name-part taxon-name-part-type="species" reg="peruviana">peruviana</tp:taxon-name-part></tp:taxon-name></italic> Ach. This epithet is used for any densely branched, sorediate <italic><tp:taxon-name><tp:taxon-name-part taxon-name-part-type="genus" reg="Ramalina">Ramalina</tp:taxon-name-part></tp:taxon-name></italic> producing sekikaic acid throughout the world (<xref ref-type="bibr" rid="B156">Swinscow and Krog 1988</xref> for tropical East Africa; <xref ref-type="bibr" rid="B7">Aptroot and Bungartz 2007</xref> for the Galapagos Islands; <xref ref-type="bibr" rid="B51">Galloway 2007</xref> for New Zealand; <xref ref-type="bibr" rid="B8">Aptroot and Schumm 2008</xref> for North Atlantic Islands; <xref ref-type="bibr" rid="B112">Oh et al. 2014</xref> for China). <italic><tp:taxon-name><tp:taxon-name-part taxon-name-part-type="genus" reg="Ramalina">Ramalina</tp:taxon-name-part> <tp:taxon-name-part taxon-name-part-type="species" reg="peruviana">peruviana</tp:taxon-name-part></tp:taxon-name></italic> Ach. is a validly published epithet and the original publication states “Habitat in Peruvia in confortito crefens …”. No material from Peru or surrounding countries that could match the original description was available for DNA analysis. Therefore, we choose to use the epithet introduced by R. G. Werner for Mediterranean material of corticolous <italic><tp:taxon-name><tp:taxon-name-part taxon-name-part-type="genus" reg="Ramalina">Ramalina</tp:taxon-name-part> <tp:taxon-name-part taxon-name-part-type="species" reg="farinacea">farinacea</tp:taxon-name-part></tp:taxon-name></italic> look-alikes and producing sekikaic acid. Our dataset shows that accession from Cape Verde and Greece are identical; we assume that reports from the archipelagoes of the Azores, Canary Islands and Madeira belong to the same species.</p></tp:treatment-sec><tp:treatment-sec sec-type="material" id="SECID0EOVAK"><title>Additional specimens examined.</title><p>Cabo Verde archipelago – São Vicente, Monte Verde; assumed at <named-content xmlns:xlink="http://www.w3.org/1999/xlink" content-type="dwc:verbatimCoordinates" xlink:type="simple"><named-content content-type="geo-json" specific-use="{&#34;type&#34;:&#34;Point&#34;,&#34;coordinates&#34;:[-24.933333,16.870000]}" id="NCID0EXVAK" xlink:type="simple">16°52.2'N, 024°56.0'W</named-content></named-content>; alt. ca. 730 m; 04.2008; J. Lambinon 08/20 leg.; on shrubs (LG DNA 428); [DNA: <ext-link xmlns:xlink="http://www.w3.org/1999/xlink" ext-link-type="gen" xlink:href="GU726358" xlink:type="simple">GU726358</ext-link> (LSU), <ext-link xmlns:xlink="http://www.w3.org/1999/xlink" ext-link-type="gen" xlink:href="GU827317" xlink:type="simple">GU827317</ext-link> (ITS), <ext-link xmlns:xlink="http://www.w3.org/1999/xlink" ext-link-type="gen" xlink:href="MN757015" xlink:type="simple">MN757015</ext-link> (RPB1), <ext-link xmlns:xlink="http://www.w3.org/1999/xlink" ext-link-type="gen" xlink:href="MN757230" xlink:type="simple">MN757230</ext-link> (RPB2)]. Greece – Dodecanese, Karpathos Is., top of Mt Hagios Elias; <named-content xmlns:xlink="http://www.w3.org/1999/xlink" content-type="dwc:verbatimCoordinates" xlink:type="simple"><named-content content-type="geo-json" specific-use="{&#34;type&#34;:&#34;Point&#34;,&#34;coordinates&#34;:[27.175000,35.726667]}" id="NCID0ETWAK" xlink:type="simple">35°43.6'N, 027°10.5'E</named-content></named-content>; alt. 710 m; 07.2007; H. Sipman &amp; Th. Raus 56261 leg.; on <italic><tp:taxon-name><tp:taxon-name-part taxon-name-part-type="genus" reg="Erica">Erica</tp:taxon-name-part></tp:taxon-name></italic> dwarf shrubs (B, LG DNA 1553); [DNA: <ext-link xmlns:xlink="http://www.w3.org/1999/xlink" ext-link-type="gen" xlink:href="MN811427" xlink:type="simple">MN811427</ext-link> (ITS)]. Morocco – “Chellak ruinas prope Rabat”; 07.04.1934; R.G. Werner s.n.; “ad radices <italic><tp:taxon-name><tp:taxon-name-part taxon-name-part-type="genus" reg="Chamaropsis">Chamaropsis</tp:taxon-name-part> <tp:taxon-name-part taxon-name-part-type="species" reg="humilis">humilis</tp:taxon-name-part></tp:taxon-name></italic>” (<named-content xmlns:xlink="http://www.w3.org/1999/xlink" content-type="dwc:institutional_code" xlink:type="simple">BC</named-content>). <abbrev xmlns:xlink="http://www.w3.org/1999/xlink" xlink:title="Thin-layer chromatography" id="ABBRID0E1XAK" xlink:type="simple">TLC</abbrev> for both collections from Morocco (incl. type) by Amami <tp:taxon-name><tp:taxon-name-part taxon-name-part-type="genus" reg="Niebla">N.</tp:taxon-name-part></tp:taxon-name>, Arroyo &amp; Seriñá, annotation of May 2002.</p></tp:treatment-sec><tp:treatment-sec><!--Section generated to contain objects referenced in tp:taxon-treatment.--><fig id="F12" position="float" orientation="portrait"><object-id xmlns:xlink="http://www.w3.org/1999/xlink" content-type="doi" xlink:type="simple">10.3897/mycokeys.73.47287.figure12</object-id><object-id xmlns:xlink="http://www.w3.org/1999/xlink" content-type="arpha" xlink:type="simple">584D2F9C-ECF1-5199-80C0-DFE1E6CF908C</object-id><label>Figure 12.</label><caption><p>Species in <italic><tp:taxon-name><tp:taxon-name-part taxon-name-part-type="genus" reg="Ramalina">Ramalina</tp:taxon-name-part></tp:taxon-name></italic><bold>A</bold><italic><tp:taxon-name><tp:taxon-name-part taxon-name-part-type="genus" reg="Ramalina">R.</tp:taxon-name-part> <tp:taxon-name-part taxon-name-part-type="species" reg="crispans">crispans</tp:taxon-name-part></tp:taxon-name></italic> (holotype: left-hand specimen; other specimen from Morocco: right-hand) <bold>B</bold><italic><tp:taxon-name><tp:taxon-name-part taxon-name-part-type="genus" reg="Ramalina">R.</tp:taxon-name-part> <tp:taxon-name-part taxon-name-part-type="species" reg="lusitanica">lusitanica</tp:taxon-name-part></tp:taxon-name></italic> (Morocco, leg. J. Gattefosse, <named-content xmlns:xlink="http://www.w3.org/1999/xlink" content-type="dwc:institutional_code" xlink:type="simple">BC</named-content>) <bold>C, D</bold><italic><tp:taxon-name><tp:taxon-name-part taxon-name-part-type="genus" reg="Ramalina">R.</tp:taxon-name-part> <tp:taxon-name-part taxon-name-part-type="species" reg="lusitanica">lusitanica</tp:taxon-name-part></tp:taxon-name></italic> (Italy/Sardinia, accession LG DNA 1525). Scale: 1 mm (<bold>C</bold>). Photographs by E. Sérusiaux.</p></caption><graphic xmlns:xlink="http://www.w3.org/1999/xlink" xlink:href="mycokeys-73-001-g012.jpg" position="float" orientation="portrait" xlink:type="simple" id="oo_451996.jpg"><uri content-type="original_file" xlink:type="simple">https://binary.pensoft.net/fig/451996</uri></graphic></fig></tp:treatment-sec><ref-list><ref id="B159"><mixed-citation xmlns:xlink="http://www.w3.org/1999/xlink" xlink:type="simple"><person-group><name name-style="western"><surname>Werner</surname><given-names>RG</given-names></name></person-group> (<year>1977</year>) Lichens nouveaux pour le Maroc ou la science avec regard sur la Grèce. Scientific Annals of the School of Agriculture and Forestry, Aristotelian University Thessaloniki, IH’-B: 1–15.</mixed-citation></ref><ref id="B8"><mixed-citation xmlns:xlink="http://www.w3.org/1999/xlink" xlink:type="simple"><person-group><name name-style="western"><surname>Aptroot</surname><given-names>A</given-names></name><name name-style="western"><surname>Schumm</surname><given-names>F</given-names></name></person-group> (<year>2008</year>) <article-title>Key to <italic><tp:taxon-name><tp:taxon-name-part taxon-name-part-type="genus">Ramalina</tp:taxon-name-part></tp:taxon-name></italic> species known from Atlantic islands, with two new species from the Azores.</article-title><source>Sauteria</source><volume>15</volume>: <fpage>21</fpage>–<lpage>57</lpage>.</mixed-citation></ref><ref id="B156"><mixed-citation xmlns:xlink="http://www.w3.org/1999/xlink" xlink:type="simple"><person-group><name name-style="western"><surname>Swinscow</surname><given-names>TDV</given-names></name><name name-style="western"><surname>Krog</surname><given-names>H</given-names></name></person-group> (<year>1988</year>) <source>Macrolichens of East Africa.</source><publisher-name>British Museum (Natural History)</publisher-name>, <publisher-loc>London</publisher-loc>, <size units="page">390 pp</size>.</mixed-citation></ref><ref id="B7"><mixed-citation xmlns:xlink="http://www.w3.org/1999/xlink" xlink:type="simple"><person-group><name name-style="western"><surname>Aptroot</surname><given-names>A</given-names></name><name name-style="western"><surname>Bungartz</surname><given-names>F</given-names></name></person-group> (<year>2007</year>) <article-title>The lichen genus <italic><tp:taxon-name><tp:taxon-name-part taxon-name-part-type="genus">Ramalina</tp:taxon-name-part></tp:taxon-name></italic> on the Galapagos.</article-title><source>The Lichenologist</source><volume>39</volume>(<issue>6</issue>): <fpage>519</fpage>–<lpage>542</lpage>. <ext-link xlink:type="simple" ext-link-type="doi" xlink:href="10.1017/S0024282907006901">https://doi.org/10.1017/S0024282907006901</ext-link></mixed-citation></ref><ref id="B51"><mixed-citation xmlns:xlink="http://www.w3.org/1999/xlink" xlink:type="simple"><person-group><name name-style="western"><surname>Galloway</surname><given-names>DJ</given-names></name></person-group> (<year>2007</year>) <source>Flora of New Zealand: Lichens, including lichen-forming and lichenicolous fungi, Vol 1 and 2 (No. Ed. 2).</source><publisher-name>Manaaki Whenua Press</publisher-name>, <publisher-loc>Landcare Research</publisher-loc>, <size units="page">2261 pp</size>.</mixed-citation></ref><ref id="B112"><mixed-citation xmlns:xlink="http://www.w3.org/1999/xlink" xlink:type="simple"><person-group><name name-style="western"><surname>Oh</surname><given-names>SO</given-names></name><name name-style="western"><surname>Wang</surname><given-names>XY</given-names></name><name name-style="western"><surname>Wang</surname><given-names>LS</given-names></name><name name-style="western"><surname>Liu</surname><given-names>PG</given-names></name><name name-style="western"><surname>Hur</surname><given-names>JS</given-names></name></person-group> (<year>2014</year>) <article-title>A note on the lichen genus <italic><tp:taxon-name><tp:taxon-name-part taxon-name-part-type="genus">Ramalina</tp:taxon-name-part></tp:taxon-name></italic> (<tp:taxon-name><tp:taxon-name-part taxon-name-part-type="family">Ramalinaceae</tp:taxon-name-part></tp:taxon-name>, <tp:taxon-name><tp:taxon-name-part taxon-name-part-type="phylum">Ascomycota</tp:taxon-name-part></tp:taxon-name>) in the Hengduan Mountains in China.</article-title><source>Mycobiology</source><volume>42</volume>(<issue>3</issue>): <fpage>229</fpage>–<lpage>240</lpage>. <ext-link xlink:type="simple" ext-link-type="doi" xlink:href="10.5941/MYCO.2014.42.3.229">https://doi.org/10.5941/MYCO.2014.42.3.229</ext-link></mixed-citation></ref></ref-list></tp:taxon-treatment>
