# Supplementary material for: The fruticose genera in the Ramalinaceae (Ascomycota, Lecanoromycetes): their diversity and evolutionary history
Source: MycoKeys. 2020 Sep 11;73:1–68. doi: 10.3897/mycokeys.73.47287 (PMC7501315; doi:10.3897/mycokeys.73.47287)
Supplement: XML Treatment for Ramalina krogiae [file mycokeys.73.47287-treatment3.xml]

<!DOCTYPE tp:taxon-treatment
  PUBLIC "-//TaxonX//DTD Taxonomic Treatment Publishing DTD v0 20100105//EN" "tax-treatment-NSO.dtd">
<tp:taxon-treatment xmlns:tp="http://www.plazi.org/taxpub"><tp:treatment-meta><kwd-group><label>Taxon classification</label><kwd><named-content xmlns:xlink="http://www.w3.org/1999/xlink" content-type="kingdom">Fungi</named-content></kwd><kwd><named-content xmlns:xlink="http://www.w3.org/1999/xlink" content-type="order">Lecanorales</named-content></kwd><kwd><named-content xmlns:xlink="http://www.w3.org/1999/xlink" content-type="family">Ramalinaceae</named-content></kwd></kwd-group><mixed-citation publication-type="journal"><person-group><name><surname>Spjut</surname><given-names>Richard</given-names></name><name><surname>Simon</surname><given-names>Antoine</given-names></name><name><surname>Guissard</surname><given-names>Martin</given-names></name><name><surname>Magain</surname><given-names>Nicolas</given-names></name><name><surname>Sérusiaux</surname><given-names>Emmanuël</given-names></name></person-group><article-title>The fruticose genera in the <tp:taxon-name><tp:taxon-name-part taxon-name-part-type="family">Ramalinaceae</tp:taxon-name-part></tp:taxon-name> (<tp:taxon-name><tp:taxon-name-part taxon-name-part-type="phylum">Ascomycota</tp:taxon-name-part></tp:taxon-name>, <tp:taxon-name><tp:taxon-name-part taxon-name-part-type="class">Lecanoromycetes</tp:taxon-name-part></tp:taxon-name>): their diversity and evolutionary history</article-title><source>MycoKeys</source><day>11</day><month>9</month><year>2020</year><volume>73</volume><fpage>1</fpage><lpage>68</lpage><pub-id pub-id-type="doi">10.3897/mycokeys.73.47287</pub-id></mixed-citation></tp:treatment-meta><tp:nomenclature><tp:taxon-name><object-id xmlns:xlink="http://www.w3.org/1999/xlink" content-type="arpha" xlink:type="simple">D747FDF6-05E3-52D7-931B-689B6F2ACD89</object-id>
              <tp:taxon-name-part taxon-name-part-type="genus" reg="Ramalina">Ramalina</tp:taxon-name-part>
              <tp:taxon-name-part taxon-name-part-type="species" reg="krogiae">krogiae</tp:taxon-name-part>
              <object-id xmlns:xlink="http://www.w3.org/1999/xlink" content-type="mycobank" xlink:type="simple">833605</object-id>
            </tp:taxon-name><tp:taxon-authority>Guissard &amp; Sérus.</tp:taxon-authority><tp:taxon-status xmlns:xlink="http://www.w3.org/1999/xlink" xlink:type="simple">sp. nov.</tp:taxon-status><xref ref-type="fig" rid="F11">Fig. 11A, B</xref></tp:nomenclature><tp:treatment-sec sec-type="diagnosis" id="SECID0ERZAK"><title>Diagnosis.</title><p><italic><tp:taxon-name><tp:taxon-name-part taxon-name-part-type="genus" reg="Ramalina">Ramalina</tp:taxon-name-part> <tp:taxon-name-part taxon-name-part-type="species" reg="krogiae">krogiae</tp:taxon-name-part></tp:taxon-name></italic> is recognized by its saxicolous habitat, ascending, 1–2 dichotomous branched, rigid lobes, producing abundant granules, but no genuine soralia, nor apothecia, producing divaricatic acid and endemic to the Canary Islands and Madeira archipelagoes</p></tp:treatment-sec><tp:treatment-sec sec-type="material" id="SECID0EC1AK"><title>Type.</title><p>Spain – Canary Islands, La Gomera, W of Arure, N of Ermitago de Santo; <named-content xmlns:xlink="http://www.w3.org/1999/xlink" content-type="dwc:verbatimCoordinates" xlink:type="simple"><named-content content-type="geo-json" specific-use="{&#34;type&#34;:&#34;Point&#34;,&#34;coordinates&#34;:[-17.320500,28.135000]}" id="NCID0EL1AK" xlink:type="simple">28°08.10'N, 017°19.23'W</named-content></named-content>; alt. 825–830 m; 04.2009; E. Sérusiaux s.n. leg; subvertical outcrops in open matorrales; (LG DNA 666! – holotype; TFMC! – isotype) [<abbrev xmlns:xlink="http://www.w3.org/1999/xlink" xlink:title="Thin-layer chromatography" id="ABBRID0EQ1AK" xlink:type="simple">TLC</abbrev>: divaricatic and usnic acid; DNA: <ext-link xmlns:xlink="http://www.w3.org/1999/xlink" ext-link-type="gen" xlink:href="MN811446" xlink:type="simple">MN811446</ext-link> (LSU), <ext-link xmlns:xlink="http://www.w3.org/1999/xlink" ext-link-type="gen" xlink:href="MN811250" xlink:type="simple">MN811250</ext-link> (ITS), <ext-link xmlns:xlink="http://www.w3.org/1999/xlink" ext-link-type="gen" xlink:href="MN757049" xlink:type="simple">MN757049</ext-link> (RPB1), <ext-link xmlns:xlink="http://www.w3.org/1999/xlink" ext-link-type="gen" xlink:href="MN757257" xlink:type="simple">MN757257</ext-link> (RPB2)]</p></tp:treatment-sec><tp:treatment-sec sec-type="description" id="SECID0EI2AK"><title>Description.</title><p>Thallus saxicolous, ascending, usually rigid, when well-developed up to 3–4 cm high, usually with 1–2 dichotomous branching in the upper half of the branch, 3–4 mm large at most, usually less, branches contorted or irregularly twisted, small dissected and elongated lobes (small laciniae) usually present, together with tiny rounded or irregularly shaped granules, these granules sometimes abundant; cortex locally and usually irregularly broken off, but no typical production of soralia observed. Apothecia rare to abundant, lateral, disc usually strongly concave (“wide open” apothecia rarely seen) with a scrobiculate outer cortex, margins of the disc usually with cortex interruption and production of tiny granules. Ascospores straight or slightly concave, 1-septate, 9–13 × 4–5 µm. Pycnidia not found.</p></tp:treatment-sec><tp:treatment-sec sec-type="chemistry" id="SECID0EN2AK"><title>Chemistry.</title><p>Divaricatic and usnic acid, triterpenoids.</p></tp:treatment-sec><tp:treatment-sec sec-type="distribution" id="SECID0ES2AK"><title>Distribution and ecology.</title><p>On exposed rocks at low elevation, in the Canary Islands and the Madeira archipelago.</p></tp:treatment-sec><tp:treatment-sec sec-type="etymology" id="SECID0EX2AK"><title>Etymology.</title><p>Epithet chosen after our most distinguished colleague Prof. Hildur Krog (1922–2014), author, inter alia, of a remarkable and detailed revision of the genus <italic><tp:taxon-name><tp:taxon-name-part taxon-name-part-type="genus" reg="Ramalina">Ramalina</tp:taxon-name-part></tp:taxon-name></italic> in the Canary Islands (<xref ref-type="bibr" rid="B83">Krog and Østhagen 1980</xref>).</p></tp:treatment-sec><tp:treatment-sec sec-type="remarks" id="SECID0EI3AK"><title>Remarks.</title><p>Besides its distinct geographical range (Mediterranean region vs. Canary Islands and Madeira archipelago), the morphologically and chemically similar <italic><tp:taxon-name><tp:taxon-name-part taxon-name-part-type="genus" reg="Ramalina">R.</tp:taxon-name-part> <tp:taxon-name-part taxon-name-part-type="species" reg="requienii">requienii</tp:taxon-name-part></tp:taxon-name></italic> can be distinguished by its usually larger lobes with sublinear pseudocyphellae and especially the lobes extremities rather typically labriform, with a lower surface with large patches of disrupted cortex and production of coarse soralia. In typical populations of <italic><tp:taxon-name><tp:taxon-name-part taxon-name-part-type="genus" reg="Ramalina">R.</tp:taxon-name-part> <tp:taxon-name-part taxon-name-part-type="species" reg="krogiae">krogiae</tp:taxon-name-part></tp:taxon-name></italic>, no such labriform and slightly, but distinctly, expanded lobes are formed and tiny granules produced on or around the rather large cortex interruptions at the lobe extremities are not observed. Therefore, the distinct phylogenetic relationships of <italic><tp:taxon-name><tp:taxon-name-part taxon-name-part-type="genus" reg="Ramalina">R.</tp:taxon-name-part> <tp:taxon-name-part taxon-name-part-type="species" reg="krogiae">krogiae</tp:taxon-name-part></tp:taxon-name></italic>, as well as its disjunct distribution, are complemented by morphological features, which albeit rather cryptic can be easily detected with some taxonomic expertise.</p></tp:treatment-sec><tp:treatment-sec sec-type="material" id="SECID0EP4AK"><title>Additional specimens examined.</title><p>Portugal – Madeira, Ponta de São Lourenco; <named-content xmlns:xlink="http://www.w3.org/1999/xlink" content-type="dwc:verbatimCoordinates" xlink:type="simple"><named-content content-type="geo-json" specific-use="{&#34;type&#34;:&#34;Point&#34;,&#34;coordinates&#34;:[-16.666667,32.733333]}" id="NCID0EY4AK" xlink:type="simple">32°44'N, 16°40'W</named-content></named-content>; alt. 150 m; 05.04.2007; D. Ertz 10520 leg.; rock outcrop near the sea; (BR, LG DNA 431); [DNA: <ext-link xmlns:xlink="http://www.w3.org/1999/xlink" ext-link-type="gen" xlink:href="GU726360" xlink:type="simple">GU726360</ext-link> (LSU), <ext-link xmlns:xlink="http://www.w3.org/1999/xlink" ext-link-type="gen" xlink:href="GU827319" xlink:type="simple">GU827319</ext-link> (ITS), <ext-link xmlns:xlink="http://www.w3.org/1999/xlink" ext-link-type="gen" xlink:href="MN757017" xlink:type="simple">MN757017</ext-link> (RPB1), <ext-link xmlns:xlink="http://www.w3.org/1999/xlink" ext-link-type="gen" xlink:href="MN757232" xlink:type="simple">MN757232</ext-link> (RPB2)]. Portugal – Porto Santo, between Pico de Castelo and la Capela de Nossa Senhora da Graça; <named-content xmlns:xlink="http://www.w3.org/1999/xlink" content-type="dwc:verbatimCoordinates" xlink:type="simple"><named-content content-type="geo-json" specific-use="{&#34;type&#34;:&#34;Point&#34;,&#34;coordinates&#34;:[-16.322833,33.073500]}" id="NCID0EU5AK" xlink:type="simple">33°04.41'N, 016°19.37'W</named-content></named-content>; alt. 200–220 m; 04.2007; M. Dewald, A. Hambuckers &amp; E. Sérusiaux leg.; outcrops in pastures; (LG DNA 459); [DNA: <ext-link xmlns:xlink="http://www.w3.org/1999/xlink" ext-link-type="gen" xlink:href="MN811437" xlink:type="simple">MN811437</ext-link> (LSU), <ext-link xmlns:xlink="http://www.w3.org/1999/xlink" ext-link-type="gen" xlink:href="MN811241" xlink:type="simple">MN811241</ext-link> (ITS), <ext-link xmlns:xlink="http://www.w3.org/1999/xlink" ext-link-type="gen" xlink:href="MN757040" xlink:type="simple">MN757040</ext-link> (RPB1)].</p></tp:treatment-sec><tp:treatment-sec><!--Section generated to contain objects referenced in tp:taxon-treatment.--><fig id="F11" position="float" orientation="portrait"><object-id xmlns:xlink="http://www.w3.org/1999/xlink" content-type="doi" xlink:type="simple">10.3897/mycokeys.73.47287.figure11</object-id><object-id xmlns:xlink="http://www.w3.org/1999/xlink" content-type="arpha" xlink:type="simple">50D5E78A-CBEC-52C9-8E95-CC1821A0D0A8</object-id><label>Figure 11.</label><caption><p>Species in <italic><tp:taxon-name><tp:taxon-name-part taxon-name-part-type="genus" reg="Ramalina">Ramalina</tp:taxon-name-part></tp:taxon-name></italic><bold>A, B</bold><italic><tp:taxon-name><tp:taxon-name-part taxon-name-part-type="genus" reg="Ramalina">R.</tp:taxon-name-part> <tp:taxon-name-part taxon-name-part-type="species" reg="krogiae">krogiae</tp:taxon-name-part></tp:taxon-name></italic> (holotype) <bold>C–E</bold><italic><tp:taxon-name><tp:taxon-name-part taxon-name-part-type="genus" reg="Ramalina">R.</tp:taxon-name-part> <tp:taxon-name-part taxon-name-part-type="species" reg="requienii">requienii</tp:taxon-name-part></tp:taxon-name></italic> (France, Corsica). Scale: 1 cm (<bold>A–D</bold>); scale in <bold>E</bold> identical to <bold>D</bold>. Photographs by E. Sérusiaux.</p></caption><graphic xmlns:xlink="http://www.w3.org/1999/xlink" xlink:href="mycokeys-73-001-g011.jpg" position="float" orientation="portrait" xlink:type="simple" id="oo_451995.jpg"><uri content-type="original_file" xlink:type="simple">https://binary.pensoft.net/fig/451995</uri></graphic></fig></tp:treatment-sec><ref-list><ref id="B83"><mixed-citation xmlns:xlink="http://www.w3.org/1999/xlink" xlink:type="simple"><person-group><name name-style="western"><surname>Krog</surname><given-names>H</given-names></name><name name-style="western"><surname>Østhagen</surname><given-names>H</given-names></name></person-group> (<year>1980</year>) <article-title>The genus <italic><tp:taxon-name><tp:taxon-name-part taxon-name-part-type="genus">Ramalina</tp:taxon-name-part></tp:taxon-name></italic> in the Canary Islands.</article-title><source>Norwegian Journal of Botany</source><volume>27</volume>: <fpage>255</fpage>–<lpage>296</lpage>.</mixed-citation></ref></ref-list></tp:taxon-treatment>
