# Supplementary material for: The fruticose genera in the Ramalinaceae (Ascomycota, Lecanoromycetes): their diversity and evolutionary history
Source: MycoKeys. 2020 Sep 11;73:1–68. doi: 10.3897/mycokeys.73.47287 (PMC7501315; doi:10.3897/mycokeys.73.47287)
Supplement: XML Treatment for Ramalina lusitanica [file mycokeys.73.47287-treatment4.xml]

<!DOCTYPE tp:taxon-treatment
  PUBLIC "-//TaxonX//DTD Taxonomic Treatment Publishing DTD v0 20100105//EN" "tax-treatment-NSO.dtd">
<tp:taxon-treatment xmlns:tp="http://www.plazi.org/taxpub"><tp:treatment-meta><kwd-group><label>Taxon classification</label><kwd><named-content xmlns:xlink="http://www.w3.org/1999/xlink" content-type="kingdom">Fungi</named-content></kwd><kwd><named-content xmlns:xlink="http://www.w3.org/1999/xlink" content-type="order">Lecanorales</named-content></kwd><kwd><named-content xmlns:xlink="http://www.w3.org/1999/xlink" content-type="family">Ramalinaceae</named-content></kwd></kwd-group><mixed-citation publication-type="journal"><person-group><name><surname>Spjut</surname><given-names>Richard</given-names></name><name><surname>Simon</surname><given-names>Antoine</given-names></name><name><surname>Guissard</surname><given-names>Martin</given-names></name><name><surname>Magain</surname><given-names>Nicolas</given-names></name><name><surname>Sérusiaux</surname><given-names>Emmanuël</given-names></name></person-group><article-title>The fruticose genera in the <tp:taxon-name><tp:taxon-name-part taxon-name-part-type="family">Ramalinaceae</tp:taxon-name-part></tp:taxon-name> (<tp:taxon-name><tp:taxon-name-part taxon-name-part-type="phylum">Ascomycota</tp:taxon-name-part></tp:taxon-name>, <tp:taxon-name><tp:taxon-name-part taxon-name-part-type="class">Lecanoromycetes</tp:taxon-name-part></tp:taxon-name>): their diversity and evolutionary history</article-title><source>MycoKeys</source><day>11</day><month>9</month><year>2020</year><volume>73</volume><fpage>1</fpage><lpage>68</lpage><pub-id pub-id-type="doi">10.3897/mycokeys.73.47287</pub-id></mixed-citation></tp:treatment-meta><tp:nomenclature><tp:taxon-name><object-id xmlns:xlink="http://www.w3.org/1999/xlink" content-type="arpha" xlink:type="simple">5D6C6869-CE1E-59C6-8F43-4844C1BB4EF4</object-id>
              <tp:taxon-name-part taxon-name-part-type="genus" reg="Ramalina">Ramalina</tp:taxon-name-part>
              <tp:taxon-name-part taxon-name-part-type="species" reg="lusitanica">lusitanica</tp:taxon-name-part>
              <object-id xmlns:xlink="http://www.w3.org/1999/xlink" content-type="mycobank" xlink:type="simple">369922</object-id>
            </tp:taxon-name><tp:taxon-authority>H. Magn., Bot. Notiser 109: 149 (1956)</tp:taxon-authority><xref ref-type="fig" rid="F12">Fig. 12B–D</xref></tp:nomenclature><tp:treatment-sec sec-type="material" id="SECID0EUABK"><title>Type.</title><p>Portugal – Estramadura, Serra da Arrabida, between Setubal and Torre de Outao; 01.05.1931; G. Degelius leg.; on trees (UPS L-78721 ! – holotype).</p></tp:treatment-sec><tp:treatment-sec sec-type="description" id="SECID0EZABK"><title>Description.</title><p>Thallus corticolous, usually on branchlets, erect or rarely partly pendulous, up to 4–5 cm in diam., with a fan-shaped appearance (with terminal apothecia) or a small-cushion one; lobes divided dichotomously or trichotomously, rather stiff, flat or slightly concave, up to 3–4 mm large just before the first division; upper surface slightly grooved or channelled, often longitudinally ridged; lower surface undulating, distinctly scrobiculate on well-developed lobes. Apothecia usually present and abundant, terminal or lateral on young lobes, up to 4–5 mm in diam., usually 2–3 mm, disc concave, with no spur or with the lobe margin that carry the apothecium developing into a ligulate to triangular spur. Ascospores straight or slightly concave, 10–14 × 3–5 µm. Pycnidia not found.</p></tp:treatment-sec><tp:treatment-sec sec-type="chemistry" id="SECID0E5ABK"><title>Chemistry.</title><p>Divaricatic and usnic acid, unknown fatty acid.</p></tp:treatment-sec><tp:treatment-sec sec-type="distribution" id="SECID0EDBBK"><title>Distribution and ecology.</title><p>Corticolous on branchlets in forest or more open areas at low elevation in the western Mediterranean region, so far confirmed on DNA-basis from the islands of Corsica (France) and Sardinia (Italy); probably more widespread.</p></tp:treatment-sec><tp:treatment-sec sec-type="remarks" id="SECID0EIBBK"><title>Remarks.</title><p>The type collection of <italic><tp:taxon-name><tp:taxon-name-part taxon-name-part-type="genus" reg="Ramalina">Ramalina</tp:taxon-name-part> <tp:taxon-name-part taxon-name-part-type="species" reg="lusitanica">lusitanica</tp:taxon-name-part></tp:taxon-name></italic> has many small and brittle fragments, with an upper surface with verruciform ridges, reticulate lower surface and several apothecia. Its author considered it was close to “<italic><tp:taxon-name><tp:taxon-name-part taxon-name-part-type="genus" reg="Ramalina">Ramalina</tp:taxon-name-part> <tp:taxon-name-part taxon-name-part-type="species" reg="evernioides">evernioides</tp:taxon-name-part></tp:taxon-name></italic>” that represents the taxon now named <italic><tp:taxon-name><tp:taxon-name-part taxon-name-part-type="genus" reg="Ramalina">R.</tp:taxon-name-part> <tp:taxon-name-part taxon-name-part-type="species" reg="lacera">lacera</tp:taxon-name-part></tp:taxon-name></italic>; he added that it “cannot be considered a variety of that species on account of absolute absence of sorediate parts and of distinct reticulation”. We were able to produce DNA sequences out of material collected in Italy/Sardinia and France/Corsica and therefore to stabilize this epithet erratically used, because of confusion with <italic><tp:taxon-name><tp:taxon-name-part taxon-name-part-type="genus" reg="Ramalina">R.</tp:taxon-name-part> <tp:taxon-name-part taxon-name-part-type="species" reg="canariensis">canariensis</tp:taxon-name-part></tp:taxon-name></italic> and <italic><tp:taxon-name><tp:taxon-name-part taxon-name-part-type="genus" reg="Ramalina">R.</tp:taxon-name-part> <tp:taxon-name-part taxon-name-part-type="species" reg="lacera">lacera</tp:taxon-name-part></tp:taxon-name></italic>. Typical specimens are easily recognized (when young) by their fan-shaped, rather rigid lobes, some being slightly concave, usually longitudinally striate, without fenestrations, usually with abundant and terminal apothecia and production of divaricatic acid.</p><p><italic><tp:taxon-name><tp:taxon-name-part taxon-name-part-type="genus" reg="Ramalina">Ramalina</tp:taxon-name-part> <tp:taxon-name-part taxon-name-part-type="species" reg="lusitanica">lusitanica</tp:taxon-name-part></tp:taxon-name></italic> is resolved as a distinct species in a clade together with <italic><tp:taxon-name><tp:taxon-name-part taxon-name-part-type="genus" reg="Ramalina">R.</tp:taxon-name-part> <tp:taxon-name-part taxon-name-part-type="species" reg="huei">huei</tp:taxon-name-part></tp:taxon-name></italic> and all accessions of <italic><tp:taxon-name><tp:taxon-name-part taxon-name-part-type="genus" reg="Ramalina">R.</tp:taxon-name-part> <tp:taxon-name-part taxon-name-part-type="species" reg="requienii">requienii</tp:taxon-name-part></tp:taxon-name></italic> from Macaronesia, here assigned to the newly described <italic><tp:taxon-name><tp:taxon-name-part taxon-name-part-type="genus" reg="Ramalina">R.</tp:taxon-name-part> <tp:taxon-name-part taxon-name-part-type="species" reg="krogiae">krogiae</tp:taxon-name-part></tp:taxon-name></italic>. However, <italic><tp:taxon-name><tp:taxon-name-part taxon-name-part-type="genus" reg="Ramalina">R.</tp:taxon-name-part> <tp:taxon-name-part taxon-name-part-type="species" reg="huei">huei</tp:taxon-name-part></tp:taxon-name></italic> (Fig. <xref ref-type="fig" rid="F4">4D</xref>) develops pendulous thalli, usually exuberant (5–20 cm long) and with convoluted lobes, lateral apothecia and pseudocyphellae; when these are lateral, they induce separation of cortex layers, thus exposing the medulla; such features are not encountered in <italic><tp:taxon-name><tp:taxon-name-part taxon-name-part-type="genus" reg="Ramalina">R.</tp:taxon-name-part> <tp:taxon-name-part taxon-name-part-type="species" reg="lusitanica">lusitanica</tp:taxon-name-part></tp:taxon-name></italic>. <italic><tp:taxon-name><tp:taxon-name-part taxon-name-part-type="genus" reg="Ramalina">Ramalina</tp:taxon-name-part> <tp:taxon-name-part taxon-name-part-type="species" reg="huei">huei</tp:taxon-name-part></tp:taxon-name></italic> thrives in the Canary Islands, the Cabo Verde archipelago and southern Portugal (<xref ref-type="bibr" rid="B83">Krog and Østhagen 1980</xref>; <xref ref-type="bibr" rid="B8">Aptroot and Schumm 2008</xref>). Interestingly, <italic><tp:taxon-name><tp:taxon-name-part taxon-name-part-type="genus" reg="Ramalina">R.</tp:taxon-name-part> <tp:taxon-name-part taxon-name-part-type="species" reg="lusitanica">lusitanica</tp:taxon-name-part></tp:taxon-name></italic> is not closely related to the mainly epiphytic <italic><tp:taxon-name><tp:taxon-name-part taxon-name-part-type="genus" reg="Ramalina">R.</tp:taxon-name-part> <tp:taxon-name-part taxon-name-part-type="species" reg="canariensis">canariensis</tp:taxon-name-part></tp:taxon-name></italic> and the saxicolous <italic><tp:taxon-name><tp:taxon-name-part taxon-name-part-type="genus" reg="Ramalina">R.</tp:taxon-name-part> <tp:taxon-name-part taxon-name-part-type="species" reg="requienii">requienii</tp:taxon-name-part></tp:taxon-name></italic>, both species producing divaricatic acid and occurring abundantly in the Mediterranean region.</p><p>Without identification of its secondary metabolite (divaricatic acid), the general appearance of this species brings it close to forms of <italic><tp:taxon-name><tp:taxon-name-part taxon-name-part-type="genus" reg="Ramalina">R.</tp:taxon-name-part> <tp:taxon-name-part taxon-name-part-type="species" reg="fastigiata">fastigiata</tp:taxon-name-part></tp:taxon-name></italic> (producing evernic acid) or <italic><tp:taxon-name><tp:taxon-name-part taxon-name-part-type="genus" reg="Ramalina">R.</tp:taxon-name-part> <tp:taxon-name-part taxon-name-part-type="species" reg="panizzei">panizzei</tp:taxon-name-part></tp:taxon-name></italic> and <italic><tp:taxon-name><tp:taxon-name-part taxon-name-part-type="genus" reg="Ramalina">R.</tp:taxon-name-part> <tp:taxon-name-part taxon-name-part-type="species" reg="elegans">elegans</tp:taxon-name-part></tp:taxon-name></italic> (both producing acids in the sekikaic group). Further information about these species can be found in <xref ref-type="bibr" rid="B9">Arroyo and Seriñá (1995)</xref> and <xref ref-type="bibr" rid="B59">Groner and LaGreca (1997)</xref>.</p><p>We considered <italic><tp:taxon-name><tp:taxon-name-part taxon-name-part-type="genus" reg="Ramalina">Ramalina</tp:taxon-name-part> <tp:taxon-name-part taxon-name-part-type="species" reg="latzelii">latzelii</tp:taxon-name-part></tp:taxon-name></italic> Zahlbr., a species producing divaricatic acid and abundant apothecia, as a putative synonym. This epithet was reduced into synonymy with <italic><tp:taxon-name><tp:taxon-name-part taxon-name-part-type="genus" reg="Ramalina">R.</tp:taxon-name-part> <tp:taxon-name-part taxon-name-part-type="species" reg="canariensis">canariensis</tp:taxon-name-part></tp:taxon-name></italic> by Poelt (1969) and examination of the type material (W) confirms that it is, indeed, a fertile rather than sorediate form of that species; divaricatic acid is detected by <abbrev xmlns:xlink="http://www.w3.org/1999/xlink" xlink:title="Thin-layer chromatography" id="ABBRID0EEJBK" xlink:type="simple">TLC</abbrev>.</p></tp:treatment-sec><tp:treatment-sec sec-type="material" id="SECID0EIJBK"><title>Additional specimens examined.</title><p>France – Corsica, Terzanili; <named-content xmlns:xlink="http://www.w3.org/1999/xlink" content-type="dwc:verbatimCoordinates" xlink:type="simple"><named-content content-type="geo-json" specific-use="{&#34;type&#34;:&#34;Point&#34;,&#34;coordinates&#34;:[9.206167,41.420167]}" id="NCID0ERJBK" xlink:type="simple">41°25.21'N, 09°12.37'E</named-content></named-content>; alt. 60 m; 10.2010; M. Guissard &amp; E. Sérusiaux ; olive orchard (LG DNA 1702); [DNA : <ext-link xmlns:xlink="http://www.w3.org/1999/xlink" ext-link-type="gen" xlink:href="MN811471" xlink:type="simple">MN811471</ext-link> (LSU), <ext-link xmlns:xlink="http://www.w3.org/1999/xlink" ext-link-type="gen" xlink:href="MN811275" xlink:type="simple">MN811275</ext-link> (ITS), <ext-link xmlns:xlink="http://www.w3.org/1999/xlink" ext-link-type="gen" xlink:href="MN757073" xlink:type="simple">MN757073</ext-link> (RPB1), <ext-link xmlns:xlink="http://www.w3.org/1999/xlink" ext-link-type="gen" xlink:href="MN757273" xlink:type="simple">MN757273</ext-link> (RPB2)] Italy – Sardinia, E of Sanat Teresa, La Licciola; <named-content xmlns:xlink="http://www.w3.org/1999/xlink" content-type="dwc:verbatimCoordinates" xlink:type="simple"><named-content content-type="geo-json" specific-use="{&#34;type&#34;:&#34;Point&#34;,&#34;coordinates&#34;:[9.255333,41.222167]}" id="NCID0ENKBK" xlink:type="simple">41°13.33'N, 09°15.32'E</named-content></named-content>; alt. 70 m; 10.2010; M. Guissard &amp; E. Sérusiaux leg; on twigs in disused olive plantation; (LG DNA 1525); DNA : <ext-link xmlns:xlink="http://www.w3.org/1999/xlink" ext-link-type="gen" xlink:href="MN811462" xlink:type="simple">MN811462</ext-link> (LSU), <ext-link xmlns:xlink="http://www.w3.org/1999/xlink" ext-link-type="gen" xlink:href="MN811266" xlink:type="simple">MN811266</ext-link> (ITS), <ext-link xmlns:xlink="http://www.w3.org/1999/xlink" ext-link-type="gen" xlink:href="MN757064" xlink:type="simple">MN757064</ext-link> (RPB1), <ext-link xmlns:xlink="http://www.w3.org/1999/xlink" ext-link-type="gen" xlink:href="MN757269" xlink:type="simple">MN757269</ext-link> (RPB2)] Morocco – Oued “Rotbar, sur racines accidentellement découvertes de <italic><tp:taxon-name><tp:taxon-name-part taxon-name-part-type="genus" reg="Chamerops">Chamerops</tp:taxon-name-part> <tp:taxon-name-part taxon-name-part-type="species" reg="humilis">humilis</tp:taxon-name-part></tp:taxon-name></italic>“, 01.06.1937, leg. J. Gattefosse leg. (<named-content xmlns:xlink="http://www.w3.org/1999/xlink" content-type="dwc:institutional_code" xlink:type="simple">BC</named-content>). – Morocco, “forêt de Boulhaut à Aîn Sferdjla, sur <italic><tp:taxon-name><tp:taxon-name-part taxon-name-part-type="genus" reg="Rhus">Rhus</tp:taxon-name-part> <tp:taxon-name-part taxon-name-part-type="species" reg="pentaphylla">pentaphylla</tp:taxon-name-part></tp:taxon-name></italic>“, 20.02.1939, J. Gattefosse leg. (<named-content xmlns:xlink="http://www.w3.org/1999/xlink" content-type="dwc:institutional_code" xlink:type="simple">BC</named-content>). <abbrev xmlns:xlink="http://www.w3.org/1999/xlink" xlink:title="Thin-layer chromatography" id="ABBRID0EGMBK" xlink:type="simple">TLC</abbrev> for both collections from Morocco by Amami <tp:taxon-name><tp:taxon-name-part taxon-name-part-type="genus" reg="Niebla">N.</tp:taxon-name-part></tp:taxon-name>, Arroyo &amp; Seriñá, annotation of May 2002.</p><p>Type collection of <italic><tp:taxon-name><tp:taxon-name-part taxon-name-part-type="genus" reg="Ramalina">Ramalina</tp:taxon-name-part> <tp:taxon-name-part taxon-name-part-type="species" reg="latzelii">latzelii</tp:taxon-name-part></tp:taxon-name></italic> Zahlbr., Oesterr. Botan. Zeitschrift 60: 18 (1910): Croatia – “Dalmatien, Meleda, an <italic><tp:taxon-name><tp:taxon-name-part taxon-name-part-type="genus" reg="Pinus">Pinus</tp:taxon-name-part> <tp:taxon-name-part taxon-name-part-type="species" reg="halep">halep</tp:taxon-name-part></tp:taxon-name></italic>. auf der Grabova”, ca. 200 m, 18.02.1908, leg. Dr. A. Latzel n° 22” (W! – holotype).</p></tp:treatment-sec><tp:treatment-sec><!--Section generated to contain objects referenced in tp:taxon-treatment.--><fig id="F12" position="float" orientation="portrait"><object-id xmlns:xlink="http://www.w3.org/1999/xlink" content-type="doi" xlink:type="simple">10.3897/mycokeys.73.47287.figure12</object-id><object-id xmlns:xlink="http://www.w3.org/1999/xlink" content-type="arpha" xlink:type="simple">584D2F9C-ECF1-5199-80C0-DFE1E6CF908C</object-id><label>Figure 12.</label><caption><p>Species in <italic><tp:taxon-name><tp:taxon-name-part taxon-name-part-type="genus" reg="Ramalina">Ramalina</tp:taxon-name-part></tp:taxon-name></italic><bold>A</bold><italic><tp:taxon-name><tp:taxon-name-part taxon-name-part-type="genus" reg="Ramalina">R.</tp:taxon-name-part> <tp:taxon-name-part taxon-name-part-type="species" reg="crispans">crispans</tp:taxon-name-part></tp:taxon-name></italic> (holotype: left-hand specimen; other specimen from Morocco: right-hand) <bold>B</bold><italic><tp:taxon-name><tp:taxon-name-part taxon-name-part-type="genus" reg="Ramalina">R.</tp:taxon-name-part> <tp:taxon-name-part taxon-name-part-type="species" reg="lusitanica">lusitanica</tp:taxon-name-part></tp:taxon-name></italic> (Morocco, leg. J. Gattefosse, <named-content xmlns:xlink="http://www.w3.org/1999/xlink" content-type="dwc:institutional_code" xlink:type="simple">BC</named-content>) <bold>C, D</bold><italic><tp:taxon-name><tp:taxon-name-part taxon-name-part-type="genus" reg="Ramalina">R.</tp:taxon-name-part> <tp:taxon-name-part taxon-name-part-type="species" reg="lusitanica">lusitanica</tp:taxon-name-part></tp:taxon-name></italic> (Italy/Sardinia, accession LG DNA 1525). Scale: 1 mm (<bold>C</bold>). Photographs by E. Sérusiaux.</p></caption><graphic xmlns:xlink="http://www.w3.org/1999/xlink" xlink:href="mycokeys-73-001-g012.jpg" position="float" orientation="portrait" xlink:type="simple" id="oo_451996.jpg"><uri content-type="original_file" xlink:type="simple">https://binary.pensoft.net/fig/451996</uri></graphic></fig><fig id="F4" position="float" orientation="portrait"><object-id xmlns:xlink="http://www.w3.org/1999/xlink" content-type="doi" xlink:type="simple">10.3897/mycokeys.73.47287.figure4</object-id><object-id xmlns:xlink="http://www.w3.org/1999/xlink" content-type="arpha" xlink:type="simple">6F574E0E-F0A9-5F69-9555-187DE06E522D</object-id><label>Figure 4.</label><caption><p>Several species of <italic><tp:taxon-name><tp:taxon-name-part taxon-name-part-type="genus" reg="Ramalina">Ramalina</tp:taxon-name-part></tp:taxon-name></italic><bold>A</bold><italic><tp:taxon-name><tp:taxon-name-part taxon-name-part-type="genus" reg="Ramalina">R.</tp:taxon-name-part> <tp:taxon-name-part taxon-name-part-type="species" reg="hoehneliana">hoehneliana</tp:taxon-name-part></tp:taxon-name></italic>, hanging down the branches of a large <italic><tp:taxon-name><tp:taxon-name-part taxon-name-part-type="genus" reg="Strombosia">Strombosia</tp:taxon-name-part> <tp:taxon-name-part taxon-name-part-type="species" reg="scheffleri">scheffleri</tp:taxon-name-part></tp:taxon-name></italic> in Gishwati forest (Rwanda) <bold>B</bold><italic><tp:taxon-name><tp:taxon-name-part taxon-name-part-type="genus" reg="Ramalina">R.</tp:taxon-name-part> <tp:taxon-name-part taxon-name-part-type="species" reg="sinensis">sinensis</tp:taxon-name-part></tp:taxon-name></italic> (Armenia) <bold>C</bold><italic><tp:taxon-name><tp:taxon-name-part taxon-name-part-type="genus" reg="Ramalina">R.</tp:taxon-name-part> <tp:taxon-name-part taxon-name-part-type="species" reg="azorica">azorica</tp:taxon-name-part></tp:taxon-name></italic> (Azores, Pico) <bold>D</bold><italic><tp:taxon-name><tp:taxon-name-part taxon-name-part-type="genus" reg="Ramalina">R.</tp:taxon-name-part> <tp:taxon-name-part taxon-name-part-type="species" reg="huei">huei</tp:taxon-name-part></tp:taxon-name></italic> (Canary Is., Tenerife) <bold>E</bold><italic><tp:taxon-name><tp:taxon-name-part taxon-name-part-type="genus" reg="Ramalina">R.</tp:taxon-name-part> <tp:taxon-name-part taxon-name-part-type="species" reg="nodosa">nodosa</tp:taxon-name-part></tp:taxon-name></italic> (Canary Is., Tenerife). Photographs by E. Sérusiaux.</p></caption><graphic xmlns:xlink="http://www.w3.org/1999/xlink" xlink:href="mycokeys-73-001-g004.jpg" position="float" orientation="portrait" xlink:type="simple" id="oo_451988.jpg"><uri content-type="original_file" xlink:type="simple">https://binary.pensoft.net/fig/451988</uri></graphic></fig></tp:treatment-sec><ref-list><ref id="B83"><mixed-citation xmlns:xlink="http://www.w3.org/1999/xlink" xlink:type="simple"><person-group><name name-style="western"><surname>Krog</surname><given-names>H</given-names></name><name name-style="western"><surname>Østhagen</surname><given-names>H</given-names></name></person-group> (<year>1980</year>) <article-title>The genus <italic><tp:taxon-name><tp:taxon-name-part taxon-name-part-type="genus">Ramalina</tp:taxon-name-part></tp:taxon-name></italic> in the Canary Islands.</article-title><source>Norwegian Journal of Botany</source><volume>27</volume>: <fpage>255</fpage>–<lpage>296</lpage>.</mixed-citation></ref><ref id="B8"><mixed-citation xmlns:xlink="http://www.w3.org/1999/xlink" xlink:type="simple"><person-group><name name-style="western"><surname>Aptroot</surname><given-names>A</given-names></name><name name-style="western"><surname>Schumm</surname><given-names>F</given-names></name></person-group> (<year>2008</year>) <article-title>Key to <italic><tp:taxon-name><tp:taxon-name-part taxon-name-part-type="genus">Ramalina</tp:taxon-name-part></tp:taxon-name></italic> species known from Atlantic islands, with two new species from the Azores.</article-title><source>Sauteria</source><volume>15</volume>: <fpage>21</fpage>–<lpage>57</lpage>.</mixed-citation></ref><ref id="B9"><mixed-citation xmlns:xlink="http://www.w3.org/1999/xlink" xlink:type="simple"><person-group><name name-style="western"><surname>Arroyo</surname><given-names>R</given-names></name><name name-style="western"><surname>Seriñá</surname><given-names>E</given-names></name></person-group> (<year>1995</year>) <article-title><italic><tp:taxon-name><tp:taxon-name-part taxon-name-part-type="genus">Ramalina</tp:taxon-name-part> <tp:taxon-name-part taxon-name-part-type="species">elegans</tp:taxon-name-part></tp:taxon-name></italic> (Lichenes, <tp:taxon-name><tp:taxon-name-part taxon-name-part-type="family">Ramalinaceae</tp:taxon-name-part></tp:taxon-name>) a taxon which has been mistaken for <italic><tp:taxon-name><tp:taxon-name-part taxon-name-part-type="genus">Ramalina</tp:taxon-name-part> <tp:taxon-name-part taxon-name-part-type="species">calicaris</tp:taxon-name-part></tp:taxon-name></italic> and <italic><tp:taxon-name><tp:taxon-name-part taxon-name-part-type="genus">R.</tp:taxon-name-part> <tp:taxon-name-part taxon-name-part-type="species">fastigiata</tp:taxon-name-part></tp:taxon-name></italic> in the Iberian Peninsula.</article-title><source>Cryptogamic Botany</source><volume>5</volume>(<issue>1</issue>): <fpage>22</fpage>–<lpage>27</lpage>.</mixed-citation></ref><ref id="B59"><mixed-citation xmlns:xlink="http://www.w3.org/1999/xlink" xlink:type="simple"><person-group><name name-style="western"><surname>Groner</surname><given-names>U</given-names></name><name name-style="western"><surname>LaGreca</surname><given-names>S</given-names></name></person-group> (<year>1997</year>) <article-title>The ‘Mediterranean’ <italic><tp:taxon-name><tp:taxon-name-part taxon-name-part-type="genus">Ramalina</tp:taxon-name-part> <tp:taxon-name-part taxon-name-part-type="species">panizzei</tp:taxon-name-part></tp:taxon-name></italic> north of the Alps: morphological, chemical and rDNA sequence data.</article-title><source>The Lichenologist</source><volume>29</volume>(<issue>5</issue>): <fpage>441</fpage>–<lpage>454</lpage>. <ext-link xlink:type="simple" ext-link-type="doi" xlink:href="10.1006/lich.1997.0098">https://doi.org/10.1006/lich.1997.0098</ext-link></mixed-citation></ref></ref-list></tp:taxon-treatment>
