# Supplementary material for: The fruticose genera in the Ramalinaceae (Ascomycota, Lecanoromycetes): their diversity and evolutionary history
Source: MycoKeys. 2020 Sep 11;73:1–68. doi: 10.3897/mycokeys.73.47287 (PMC7501315; doi:10.3897/mycokeys.73.47287)
Supplement: XML Treatment for Ramalina rosacea [file mycokeys.73.47287-treatment5.xml]

<!DOCTYPE tp:taxon-treatment
  PUBLIC "-//TaxonX//DTD Taxonomic Treatment Publishing DTD v0 20100105//EN" "tax-treatment-NSO.dtd">
<tp:taxon-treatment xmlns:tp="http://www.plazi.org/taxpub"><tp:treatment-meta><kwd-group><label>Taxon classification</label><kwd><named-content xmlns:xlink="http://www.w3.org/1999/xlink" content-type="kingdom">Fungi</named-content></kwd><kwd><named-content xmlns:xlink="http://www.w3.org/1999/xlink" content-type="order">Lecanorales</named-content></kwd><kwd><named-content xmlns:xlink="http://www.w3.org/1999/xlink" content-type="family">Ramalinaceae</named-content></kwd></kwd-group><mixed-citation publication-type="journal"><person-group><name><surname>Spjut</surname><given-names>Richard</given-names></name><name><surname>Simon</surname><given-names>Antoine</given-names></name><name><surname>Guissard</surname><given-names>Martin</given-names></name><name><surname>Magain</surname><given-names>Nicolas</given-names></name><name><surname>Sérusiaux</surname><given-names>Emmanuël</given-names></name></person-group><article-title>The fruticose genera in the <tp:taxon-name><tp:taxon-name-part taxon-name-part-type="family">Ramalinaceae</tp:taxon-name-part></tp:taxon-name> (<tp:taxon-name><tp:taxon-name-part taxon-name-part-type="phylum">Ascomycota</tp:taxon-name-part></tp:taxon-name>, <tp:taxon-name><tp:taxon-name-part taxon-name-part-type="class">Lecanoromycetes</tp:taxon-name-part></tp:taxon-name>): their diversity and evolutionary history</article-title><source>MycoKeys</source><day>11</day><month>9</month><year>2020</year><volume>73</volume><fpage>1</fpage><lpage>68</lpage><pub-id pub-id-type="doi">10.3897/mycokeys.73.47287</pub-id></mixed-citation></tp:treatment-meta><tp:nomenclature><tp:taxon-name><object-id xmlns:xlink="http://www.w3.org/1999/xlink" content-type="arpha" xlink:type="simple">46753D3D-D9A6-5995-AFC6-C9913F862C9B</object-id>
              <tp:taxon-name-part taxon-name-part-type="genus" reg="Ramalina">Ramalina</tp:taxon-name-part>
              <tp:taxon-name-part taxon-name-part-type="species" reg="rosacea">rosacea</tp:taxon-name-part>
              <object-id xmlns:xlink="http://www.w3.org/1999/xlink" content-type="mycobank" xlink:type="simple">403822</object-id>
            </tp:taxon-name><tp:taxon-authority>(Massal.) Hepp, Flechten Europ. n° 356 (1857)</tp:taxon-authority><tp:nomenclature-citation-list><tp:nomenclature-citation><tp:taxon-name><tp:taxon-name-part taxon-name-part-type="genus" reg="Ramalina"/> <tp:taxon-name-part taxon-name-part-type="species" reg="polymorpha"/> <tp:taxon-name-part taxon-name-part-type="infraspecific-rank">var.</tp:taxon-name-part> <tp:taxon-name-part taxon-name-part-type="variety" reg="rosacea"/></tp:taxon-name><comment>Bas.: <tp:taxon-name><tp:taxon-name-part taxon-name-part-type="genus" reg="Ramalina">Ramalina</tp:taxon-name-part> <tp:taxon-name-part taxon-name-part-type="species" reg="polymorpha">polymorpha</tp:taxon-name-part> <tp:taxon-name-part taxon-name-part-type="infraspecific-rank">var.</tp:taxon-name-part> <tp:taxon-name-part taxon-name-part-type="variety" reg="rosacea">rosacea</tp:taxon-name-part></tp:taxon-name> Massal., Schedul. Critic., fasc. IX: 157 (1856). </comment></tp:nomenclature-citation><tp:nomenclature-citation><tp:taxon-name><tp:taxon-name-part taxon-name-part-type="genus" reg="Ramalina"/> <tp:taxon-name-part taxon-name-part-type="species" reg="bourgeana"/></tp:taxon-name><comment>= <tp:taxon-name><tp:taxon-name-part taxon-name-part-type="genus" reg="Ramalina">R.</tp:taxon-name-part> <tp:taxon-name-part taxon-name-part-type="species" reg="bourgeana">bourgeana</tp:taxon-name-part></tp:taxon-name> auct. europ., non Mont. ex Nyl. </comment></tp:nomenclature-citation></tp:nomenclature-citation-list></tp:nomenclature><tp:treatment-sec sec-type="material" id="SECID0ERPBK"><title>Type.</title><p>Corsica, Cavallo, Lich. Exs. Ital. 228 (<named-content xmlns:xlink="http://www.w3.org/1999/xlink" content-type="dwc:institutional_code" xlink:type="simple">BM</named-content>! – isotype).</p></tp:treatment-sec><tp:treatment-sec sec-type="description" id="SECID0E3PBK"><title>Description.</title><p>Thallus saxicolous, firmly attached to the substrate (rock), formed of rigid, rather large lobes (2–8 cm large and 1–14 cm long) almost all attached with a single holdfast, lobes surface strongly reticulate-wrinkled. Apothecia usually present, marginal, usually at lobe extremities, with an outer exciple strongly scrobiculate. Ascospores straight or slightly curved, 1-septate, 10–12 × 3–5 μm. Pycnidia not found.</p></tp:treatment-sec><tp:treatment-sec sec-type="chemistry" id="SECID0EBQBK"><title>Chemistry.</title><p>Bourgeanic, norstictic, stictic and cryptostictic acid, PCR-1 and triterpenes.</p></tp:treatment-sec><tp:treatment-sec sec-type="distribution" id="SECID0EGQBK"><title>Distribution and ecology.</title><p>Very rare, found on rocky sea-shores at two localities in the western parts of the Mediterranean Sea (France/Corsica and Spain; see below).</p></tp:treatment-sec><tp:treatment-sec sec-type="remarks" id="SECID0ELQBK"><title>Remarks.</title><p>The original material was collected on the island of Cavallo, a small islet south of Corsica (France) and distributed through the Lichenes Italici Exsiccati, n° 288. The original publication (Schedulae criticae in lichenes exsiccatos Italiae IX n° 286–323) can be accessed through the permanent link <ext-link xmlns:xlink="http://www.w3.org/1999/xlink" xlink:type="simple" ext-link-type="uri" xlink:href="http://mdz-nbn-resolving.de/urn:nbn:de:bvb:12-bsb10229836-1">http://mdz-nbn-resolving.de/urn:nbn:de:bvb:12-bsb10229836-1</ext-link>. We could examine the material preserved in <named-content xmlns:xlink="http://www.w3.org/1999/xlink" content-type="dwc:institutional_code" xlink:type="simple">BM</named-content>: an original handwritten annotation is “Cavallo”. It matches very well the recent collection made on the very same islet by <xref ref-type="bibr" rid="B57">Gonnet et al. (2017)</xref> which we could examine (including by <abbrev xmlns:xlink="http://www.w3.org/1999/xlink" xlink:title="Thin-layer chromatography" id="ABBRID0E6QBK" xlink:type="simple">TLC</abbrev> and ITS sequence). The secondary metabolites of that material were identified as usnic, bourgeanic and salazinic acids (<xref ref-type="bibr" rid="B57">Gonnet et al. 2017</xref>); we cannot confirm these results. Indeed, following the protocols designed by <xref ref-type="bibr" rid="B30">Culberson et al. (1981)</xref>, we recognize the following as produced by the recent accession from Cavallo and two from Cabo de Gata (Spain): norstictic (+), stictic (++), cryptostictic (+++), and bourgeanic acid and triterpenes. Besides bourgeanic acid and the triterpenes, the main coumpound is the poorly known cryptostictic acid, easily confused in solvent G with salazinic acid (Suppl. material <xref ref-type="supplementary-material" rid="S8">8</xref>). We thus confirm the results of <xref ref-type="bibr" rid="B83">Krog and Østhagen (1980)</xref>, who stated that this material contains depsidones in the stictic acid group. This confusion was the source of a nomenclatural imbroglio as to the identity of the material recently collected at Cavallo with <italic><tp:taxon-name><tp:taxon-name-part taxon-name-part-type="genus" reg="Ramalina">R.</tp:taxon-name-part> <tp:taxon-name-part taxon-name-part-type="species" reg="bourgeana">bourgeana</tp:taxon-name-part></tp:taxon-name></italic> (Roux et al. 2019).</p><p>Quite interestingly, this easily recognized species (at least in the local Mediterranean context) is absent elsewhere in southern Corsica and northern Sardinia where two of us (MG and ES) looked carefully for it in several localities, including on other islets of the Lavezzi archipelago, the archipelago to which the island of Cavallo belongs. See for more at: <ext-link xmlns:xlink="http://www.w3.org/1999/xlink" xlink:type="simple" ext-link-type="uri" xlink:href="http://www.afl-lichenologie.fr/Photos_AFL/Photos_AFL_R/Textes_R/Ramalina_bourgeana.htm">http://www.afl-lichenologie.fr/Photos_AFL/Photos_AFL_R/Textes_R/Ramalina_bourgeana.htm</ext-link>.</p><p>The ITS barcode sequence of this material is strictly identical with that of a second population of that species found at the Cabo de Gata in SE Spain, a coastal locality most famous for its lichen flora (<xref ref-type="bibr" rid="B42">Egea and Llimona 1994</xref>) and which also is the type locality of <italic><tp:taxon-name><tp:taxon-name-part taxon-name-part-type="genus" reg="Ramalina">Ramalina</tp:taxon-name-part> <tp:taxon-name-part taxon-name-part-type="species" reg="clementeana">clementeana</tp:taxon-name-part></tp:taxon-name></italic> (<xref ref-type="bibr" rid="B91">Llimona and Werner 1975</xref>). Our results clearly demonstrate that it is a unique taxon, different from accessions from Macaronesia and referred to as <italic><tp:taxon-name><tp:taxon-name-part taxon-name-part-type="genus" reg="Ramalina">R.</tp:taxon-name-part> <tp:taxon-name-part taxon-name-part-type="species" reg="bourgeana">bourgeana</tp:taxon-name-part></tp:taxon-name></italic> Mont. ex Nyl. (1870), following <xref ref-type="bibr" rid="B83">Krog and Østhagen (1980)</xref>. All other reports of both species (<italic><tp:taxon-name><tp:taxon-name-part taxon-name-part-type="genus" reg="Ramalina">R.</tp:taxon-name-part> <tp:taxon-name-part taxon-name-part-type="species" reg="bourgeana">bourgeana</tp:taxon-name-part></tp:taxon-name></italic> and <italic><tp:taxon-name><tp:taxon-name-part taxon-name-part-type="genus" reg="Ramalina">R.</tp:taxon-name-part> <tp:taxon-name-part taxon-name-part-type="species" reg="rosacea">rosacea</tp:taxon-name-part></tp:taxon-name></italic>) from the Mediterranean region are not confirmed and refer to other species, mostly <italic><tp:taxon-name><tp:taxon-name-part taxon-name-part-type="genus" reg="Ramalina">R.</tp:taxon-name-part> <tp:taxon-name-part taxon-name-part-type="species" reg="tingitana">tingitana</tp:taxon-name-part></tp:taxon-name></italic>.</p></tp:treatment-sec><tp:treatment-sec sec-type="material" id="SECID0EKUBK"><title>Selected specimens examined.</title><p>France – Corsica, Cavallo Island; <named-content xmlns:xlink="http://www.w3.org/1999/xlink" content-type="dwc:verbatimCoordinates" xlink:type="simple"><named-content content-type="geo-json" specific-use="{&#34;type&#34;:&#34;Point&#34;,&#34;coordinates&#34;:[9.250000,41.366667]}" id="NCID0ETUBK" xlink:type="simple">41°22'N, 009°15'E</named-content></named-content>; alt. 0–10 m; 2014; D. &amp; O. Gonnet s.n. leg; rocky sea-shores (hb, LG DNA 4642); [DNA: <ext-link xmlns:xlink="http://www.w3.org/1999/xlink" ext-link-type="gen" xlink:href="MN788731" xlink:type="simple">MN788731</ext-link> (ITS)]. Spain – Sierra del Cabo de Gata, path W of Torre de Vela Blanca to lighthouse; <named-content xmlns:xlink="http://www.w3.org/1999/xlink" content-type="dwc:verbatimCoordinates" xlink:type="simple"><named-content content-type="geo-json" specific-use="{&#34;type&#34;:&#34;Point&#34;,&#34;coordinates&#34;:[-2.174333,36.730333]}" id="NCID0EAVBK" xlink:type="simple">36°43.82'N, 02°10.46'W</named-content></named-content>; alt. 150 m; 2007; P. van den Boom 3835 leg; on exposed outcrops (hb van den Boom, LG DNA 426); [DNA: <ext-link xmlns:xlink="http://www.w3.org/1999/xlink" ext-link-type="gen" xlink:href="GU726357" xlink:type="simple">GU726357</ext-link> (LSU), <ext-link xmlns:xlink="http://www.w3.org/1999/xlink" ext-link-type="gen" xlink:href="GU827316" xlink:type="simple">GU827316</ext-link> (ITS), <ext-link xmlns:xlink="http://www.w3.org/1999/xlink" ext-link-type="gen" xlink:href="MN757014" xlink:type="simple">MN757014</ext-link> (RPB1), <ext-link xmlns:xlink="http://www.w3.org/1999/xlink" ext-link-type="gen" xlink:href="MN757229" xlink:type="simple">MN757229</ext-link> (RPB2)].</p></tp:treatment-sec><tp:treatment-sec><!--Section generated to contain objects referenced in tp:taxon-treatment.--><supplementary-material xmlns:xlink="http://www.w3.org/1999/xlink" id="S8" position="float" orientation="portrait" xlink:type="simple"><object-id content-type="doi" xlink:type="simple">10.3897/mycokeys.73.47287.suppl8</object-id><object-id content-type="arpha" xlink:type="simple">E3D85EDC-5473-52B8-80D4-B5A97C8A1CD2</object-id><label>Supplementary material 8</label><caption><p>Identification of the chemistry of <italic><tp:taxon-name><tp:taxon-name-part taxon-name-part-type="genus" reg="Ramalina">Ramalina</tp:taxon-name-part> <tp:taxon-name-part taxon-name-part-type="species" reg="rosacea">rosacea</tp:taxon-name-part></tp:taxon-name></italic></p></caption><statement content-type="dataType"><label>Data type</label><p>species data</p></statement><statement content-type="notes"><label>Explanation note</label><p>Identification of the chemistry of <tp:taxon-name><tp:taxon-name-part taxon-name-part-type="genus" reg="Ramalina">Ramalina</tp:taxon-name-part> <tp:taxon-name-part taxon-name-part-type="species" reg="rosacea">rosacea</tp:taxon-name-part></tp:taxon-name>, a coastal saxicolous species of the <tp:taxon-name><tp:taxon-name-part taxon-name-part-type="genus" reg="Ramalina">R.</tp:taxon-name-part> <tp:taxon-name-part taxon-name-part-type="species" reg="bourgeana">bourgeana</tp:taxon-name-part></tp:taxon-name>-group, endemic to the Western Mediterranean sea-shores (2 localities known).</p></statement><media xlink:href="mycokeys-73-001-s008.pdf" mimetype="application" mime-subtype="pdf" position="float" orientation="portrait" xlink:type="simple" id="oo_452005.pdf"><uri content-type="original_file" xlink:type="simple">https://binary.pensoft.net/file/452005</uri></media><permissions><license xlink:type="simple"><license-p>This dataset is made available under the Open Database License (http://opendatacommons.org/licenses/odbl/1.0/). The Open Database License (ODbL) is a license agreement intended to allow users to freely share, modify, and use this Dataset while maintaining this same freedom for others, provided that the original source and author(s) are credited.</license-p></license></permissions><attrib specific-use="authors">Richard Spjut, Antoine Simon, Martin Guissard, Nicolas Magain, Emmanuël Sérusiaux</attrib></supplementary-material></tp:treatment-sec><ref-list><ref id="B57"><mixed-citation xmlns:xlink="http://www.w3.org/1999/xlink" xlink:type="simple"><person-group><name name-style="western"><surname>Gonnet</surname><given-names>D</given-names></name><name name-style="western"><surname>Gonnet</surname><given-names>O</given-names></name><name name-style="western"><surname>Gardiennet</surname><given-names>A</given-names></name><name name-style="western"><surname>Roux</surname><given-names>C</given-names></name></person-group> (<year>2017</year>) <article-title>Les lichens et champignons lichénicoles de l’île de Cavallo (archipel des Lavezzi, Corse).</article-title><source>Ecologia Mediterranea</source><volume>43</volume>: <fpage>171</fpage>–<lpage>175</lpage>. <ext-link xlink:type="simple" ext-link-type="doi" xlink:href="10.3406/ecmed.2017.2022">https://doi.org/10.3406/ecmed.2017.2022</ext-link></mixed-citation></ref><ref id="B30"><mixed-citation xmlns:xlink="http://www.w3.org/1999/xlink" xlink:type="simple"><person-group><name name-style="western"><surname>Culberson</surname><given-names>CF</given-names></name><name name-style="western"><surname>Culberson</surname><given-names>WL</given-names></name><name name-style="western"><surname>Johnson</surname><given-names>A</given-names></name></person-group> (<year>1981</year>) <article-title>A standardized TLC analysis of β-orcinol depsidones.</article-title><source>The Bryologist</source><volume>84</volume>(<issue>1</issue>): <fpage>16</fpage>–<lpage>29</lpage>. <ext-link xlink:type="simple" ext-link-type="doi" xlink:href="10.2307/3242974">https://doi.org/10.2307/3242974</ext-link></mixed-citation></ref><ref id="B83"><mixed-citation xmlns:xlink="http://www.w3.org/1999/xlink" xlink:type="simple"><person-group><name name-style="western"><surname>Krog</surname><given-names>H</given-names></name><name name-style="western"><surname>Østhagen</surname><given-names>H</given-names></name></person-group> (<year>1980</year>) <article-title>The genus <italic><tp:taxon-name><tp:taxon-name-part taxon-name-part-type="genus">Ramalina</tp:taxon-name-part></tp:taxon-name></italic> in the Canary Islands.</article-title><source>Norwegian Journal of Botany</source><volume>27</volume>: <fpage>255</fpage>–<lpage>296</lpage>.</mixed-citation></ref><ref id="B42"><mixed-citation xmlns:xlink="http://www.w3.org/1999/xlink" xlink:type="simple"><person-group><name name-style="western"><surname>Egea</surname><given-names>JM</given-names></name><name name-style="western"><surname>Llimona</surname><given-names>X</given-names></name></person-group> (<year>1994</year>) <article-title>La flore et la végétation lichéniques des laves acides du parc naturel de la Sierra del Cabo de Gata (SE de l’Espagne) et des régions voisines.</article-title><source>Bulletin de la Société Linnéenne de Provence</source><volume>45</volume>: <fpage>263</fpage>–<lpage>281</lpage>.</mixed-citation></ref><ref id="B91"><mixed-citation xmlns:xlink="http://www.w3.org/1999/xlink" xlink:type="simple"><person-group><name name-style="western"><surname>Llimona</surname><given-names>X</given-names></name><name name-style="western"><surname>Werner</surname><given-names>RG</given-names></name></person-group> (<year>1975</year>) <article-title>Quelques lichens nouveau ou interessants de la Sierra de Gata (Almeria, SE de l’Espagne).</article-title><source>Acta Phytotaxonomica Barcinonensia</source><volume>16</volume>: <fpage>1</fpage>–<lpage>32</lpage>.</mixed-citation></ref></ref-list></tp:taxon-treatment>
