# Supplementary material for: The fruticose genera in the Ramalinaceae (Ascomycota, Lecanoromycetes): their diversity and evolutionary history
Source: MycoKeys. 2020 Sep 11;73:1–68. doi: 10.3897/mycokeys.73.47287 (PMC7501315; doi:10.3897/mycokeys.73.47287)
Supplement: XML Treatment for Ramalina sarahae [file mycokeys.73.47287-treatment6.xml]

<!DOCTYPE tp:taxon-treatment
  PUBLIC "-//TaxonX//DTD Taxonomic Treatment Publishing DTD v0 20100105//EN" "tax-treatment-NSO.dtd">
<tp:taxon-treatment xmlns:tp="http://www.plazi.org/taxpub"><tp:treatment-meta><kwd-group><label>Taxon classification</label><kwd><named-content xmlns:xlink="http://www.w3.org/1999/xlink" content-type="kingdom">Fungi</named-content></kwd><kwd><named-content xmlns:xlink="http://www.w3.org/1999/xlink" content-type="order">Lecanorales</named-content></kwd><kwd><named-content xmlns:xlink="http://www.w3.org/1999/xlink" content-type="family">Ramalinaceae</named-content></kwd></kwd-group><mixed-citation publication-type="journal"><person-group><name><surname>Spjut</surname><given-names>Richard</given-names></name><name><surname>Simon</surname><given-names>Antoine</given-names></name><name><surname>Guissard</surname><given-names>Martin</given-names></name><name><surname>Magain</surname><given-names>Nicolas</given-names></name><name><surname>Sérusiaux</surname><given-names>Emmanuël</given-names></name></person-group><article-title>The fruticose genera in the <tp:taxon-name><tp:taxon-name-part taxon-name-part-type="family">Ramalinaceae</tp:taxon-name-part></tp:taxon-name> (<tp:taxon-name><tp:taxon-name-part taxon-name-part-type="phylum">Ascomycota</tp:taxon-name-part></tp:taxon-name>, <tp:taxon-name><tp:taxon-name-part taxon-name-part-type="class">Lecanoromycetes</tp:taxon-name-part></tp:taxon-name>): their diversity and evolutionary history</article-title><source>MycoKeys</source><day>11</day><month>9</month><year>2020</year><volume>73</volume><fpage>1</fpage><lpage>68</lpage><pub-id pub-id-type="doi">10.3897/mycokeys.73.47287</pub-id></mixed-citation></tp:treatment-meta><tp:nomenclature><tp:taxon-name><object-id xmlns:xlink="http://www.w3.org/1999/xlink" content-type="arpha" xlink:type="simple">652E0894-4DB4-528D-95D2-038FF24E5542</object-id>
              <tp:taxon-name-part taxon-name-part-type="genus" reg="Ramalina">Ramalina</tp:taxon-name-part>
              <tp:taxon-name-part taxon-name-part-type="species" reg="sarahae">sarahae</tp:taxon-name-part>
            </tp:taxon-name><tp:taxon-authority>Knudsen et al.</tp:taxon-authority></tp:nomenclature><tp:treatment-sec sec-type="remarks" id="SECID0E3WBK"><title>Remarks.</title><p>This species belongs to the <italic><tp:taxon-name><tp:taxon-name-part taxon-name-part-type="genus" reg="Ramalina">Ramalina</tp:taxon-name-part> <tp:taxon-name-part taxon-name-part-type="species" reg="lacera">lacera</tp:taxon-name-part></tp:taxon-name></italic> group (<xref ref-type="bibr" rid="B140">Sérusiaux et al. 2010</xref>). It was recently described from the Channel Islands in California, USA (<xref ref-type="bibr" rid="B79">Knudsen et al. 2018</xref>). Its ITS sequence is available (Accession: <ext-link xmlns:xlink="http://www.w3.org/1999/xlink" ext-link-type="gen" xlink:href="NR_160636.1" xlink:type="simple">NR_160636.1</ext-link>) and appears identical with all our accessions of <italic><tp:taxon-name><tp:taxon-name-part taxon-name-part-type="genus" reg="Ramalina">R.</tp:taxon-name-part> <tp:taxon-name-part taxon-name-part-type="species" reg="lacera">lacera</tp:taxon-name-part></tp:taxon-name></italic> (sensu <xref ref-type="bibr" rid="B111">Nash et al. 2002</xref>) from Mexico/Baja California and Baja California Sur, one accession of <italic><tp:taxon-name><tp:taxon-name-part taxon-name-part-type="genus" reg="Ramalina">R.</tp:taxon-name-part> <tp:taxon-name-part taxon-name-part-type="species" reg="lacera">lacera</tp:taxon-name-part></tp:taxon-name></italic> s.l. from the archipelago Cabo Verde in the Atlantic Ocean off the coast of Mauritania and several accessions from the coastal areas of Namibia that would all be referred to as <italic><tp:taxon-name><tp:taxon-name-part taxon-name-part-type="genus" reg="Ramalina">R.</tp:taxon-name-part> <tp:taxon-name-part taxon-name-part-type="species" reg="lacera">lacera</tp:taxon-name-part></tp:taxon-name></italic> following <xref ref-type="bibr" rid="B162">Wirth (2010b)</xref>. The discovery of <italic><tp:taxon-name><tp:taxon-name-part taxon-name-part-type="genus" reg="Ramalina">R.</tp:taxon-name-part> <tp:taxon-name-part taxon-name-part-type="species" reg="sarahae">sarahae</tp:taxon-name-part></tp:taxon-name></italic>, throughout most of the peninsula of Baja California, in the Namib desert and the Cabo Verde archipelago creates an interesting relationship between these regions and it is worth mentioning that <italic><tp:taxon-name><tp:taxon-name-part taxon-name-part-type="genus" reg="Ramalina">R.</tp:taxon-name-part> <tp:taxon-name-part taxon-name-part-type="species" reg="sarahae">sarahae</tp:taxon-name-part></tp:taxon-name></italic> cannot be detected in any of the three other archipelagoes forming Macaronesia: Canary Islands, Madeira and Azores.</p></tp:treatment-sec><tp:treatment-sec sec-type="material" id="SECID0EZZBK"><title>Selected specimens examined.</title><p>Cape Verde archipelago – São Vicente, Monte Verde, just below the summit, NW slope; <named-content xmlns:xlink="http://www.w3.org/1999/xlink" content-type="dwc:verbatimCoordinates" xlink:type="simple"><named-content content-type="geo-json" specific-use="{&#34;type&#34;:&#34;Point&#34;,&#34;coordinates&#34;:[-24.933333,16.870000]}" id="NCID0EC1BK" xlink:type="simple">16°52.2'N, 024°56.0'W</named-content></named-content>; alt. 700 m; 2006; P. van den Boom 36603 &amp; 36603b leg; on twigs (hb, LG DNA 1963 and 1964); [DNA 963: <ext-link xmlns:xlink="http://www.w3.org/1999/xlink" ext-link-type="gen" xlink:href="MN788729" xlink:type="simple">MN788729</ext-link> (ITS); DNA 964: <ext-link xmlns:xlink="http://www.w3.org/1999/xlink" ext-link-type="gen" xlink:href="MN788730" xlink:type="simple">MN788730</ext-link> (ITS)]; Namibia – East of the road Swakopmund-Henties Bay; <named-content xmlns:xlink="http://www.w3.org/1999/xlink" content-type="dwc:verbatimCoordinates" xlink:type="simple"><named-content content-type="geo-json" specific-use="{&#34;type&#34;:&#34;Point&#34;,&#34;coordinates&#34;:[14.440667,-22.339667]}" id="NCID0EU1BK" xlink:type="simple">22°20.38'S, 014°26.44'E</named-content></named-content>; alt. 20 m; 04.2016; E. Sérusiaux s.n leg.; desert dunes, on twigs in “lichen field” (LG DNA 5012); [DNA: <ext-link xmlns:xlink="http://www.w3.org/1999/xlink" ext-link-type="gen" xlink:href="MN788735" xlink:type="simple">MN788735</ext-link> (ITS)] – Omaruru distr., Laguneberg, N of Mile 72; ca. <named-content xmlns:xlink="http://www.w3.org/1999/xlink" content-type="dwc:verbatimCoordinates" xlink:type="simple"><named-content content-type="geo-json" specific-use="{&#34;type&#34;:&#34;Point&#34;,&#34;coordinates&#34;:[14.076667,-21.830000]}" id="NCID0EB2BK" xlink:type="simple">21°49.8'S, 014°04.6'E</named-content></named-content>; alt. 70 m; 09.2007; V. Wirth 40683 &amp; 40686 leg; on twigs (KR, LG DNA 563 and 564); [DNA 563: <ext-link xmlns:xlink="http://www.w3.org/1999/xlink" ext-link-type="gen" xlink:href="MN788727" xlink:type="simple">MN788727</ext-link> (ITS); DNA 564: <ext-link xmlns:xlink="http://www.w3.org/1999/xlink" ext-link-type="gen" xlink:href="MN788728" xlink:type="simple">MN788728</ext-link> (ITS)]; – N-E of Cape Cross, southern part of the Laguneberg Range; <named-content xmlns:xlink="http://www.w3.org/1999/xlink" content-type="dwc:verbatimCoordinates" xlink:type="simple"><named-content content-type="geo-json" specific-use="{&#34;type&#34;:&#34;Point&#34;,&#34;coordinates&#34;:[13.992500,-21.655167]}" id="NCID0ET2BK" xlink:type="simple">21°39.31'S, 013°59.55'E</named-content></named-content>; alt. 100–130 m; 04.2016; E. Sérusiaux leg; rocky outcrops in “lichen field”, on twigs (LG DNA 5021); [DNA: <ext-link xmlns:xlink="http://www.w3.org/1999/xlink" ext-link-type="gen" xlink:href="MN788735" xlink:type="simple">MN788735</ext-link> (ITS)] Mexico – Baja California, laguna and peninsula of San Quintín; <named-content xmlns:xlink="http://www.w3.org/1999/xlink" content-type="dwc:verbatimCoordinates" xlink:type="simple"><named-content content-type="geo-json" specific-use="{&#34;type&#34;:&#34;Point&#34;,&#34;coordinates&#34;:[-116.000667,30.495667]}" id="NCID0EA3BK" xlink:type="simple">30°29.74'N, 116°00.04'W</named-content></named-content>; alt. 4 m; 02.2016; heavily disturbed chaparral over volcanic rocks; R. Spjut &amp; E. Sérusiaux 17032 leg; on branches of <italic><tp:taxon-name><tp:taxon-name-part taxon-name-part-type="genus" reg="Aesculus">Aesculus</tp:taxon-name-part> <tp:taxon-name-part taxon-name-part-type="species" reg="parryi">parryi</tp:taxon-name-part></tp:taxon-name></italic> (hb <abbrev xmlns:xlink="http://www.w3.org/1999/xlink" xlink:title="World Botanical Associates" id="ABBRID0EW3BK" xlink:type="simple">WBA</abbrev>, LG DNA 4676; [DNA: <ext-link xmlns:xlink="http://www.w3.org/1999/xlink" ext-link-type="gen" xlink:href="MN788731" xlink:type="simple">MN788731</ext-link> (ITS)] – Baja California, El Rosario, Punta Baja; <named-content xmlns:xlink="http://www.w3.org/1999/xlink" content-type="dwc:verbatimCoordinates" xlink:type="simple"><named-content content-type="geo-json" specific-use="{&#34;type&#34;:&#34;Point&#34;,&#34;coordinates&#34;:[-115.787667,29.971000]}" id="NCID0EC4BK" xlink:type="simple">29°58.26'N, 115°47.26'W</named-content></named-content>; alt. 70 m, 02.2016; R. Spjut &amp; E. Sérusiaux 17090 leg; on twigs and branches of small shrub (hb <abbrev xmlns:xlink="http://www.w3.org/1999/xlink" xlink:title="World Botanical Associates" id="ABBRID0EN4BK" xlink:type="simple">WBA</abbrev>, LG DNA 4728); [DNA: <ext-link xmlns:xlink="http://www.w3.org/1999/xlink" ext-link-type="gen" xlink:href="MN788732" xlink:type="simple">MN788732</ext-link> (ITS)]; – Baja California Sur, SE of Bahía de Asunción, near the coast; <named-content xmlns:xlink="http://www.w3.org/1999/xlink" content-type="dwc:verbatimCoordinates" xlink:type="simple"><named-content content-type="geo-json" specific-use="{&#34;type&#34;:&#34;Point&#34;,&#34;coordinates&#34;:[-114.245833,27.163500]}" id="NCID0EZ4BK" xlink:type="simple">27°09.81'N, 114°14.75'W</named-content></named-content>; alt. 20 m; 02.2016; R. Spjut &amp; E. Sérusiaux 17136 leg; on twigs; (hb <abbrev xmlns:xlink="http://www.w3.org/1999/xlink" xlink:title="World Botanical Associates" id="ABBRID0EE5BK" xlink:type="simple">WBA</abbrev>, LG DNA 4756); [DNA: <ext-link xmlns:xlink="http://www.w3.org/1999/xlink" ext-link-type="gen" xlink:href="MN788733" xlink:type="simple">MN788733</ext-link> (ITS)] – Baja California Sur; along the road from Bahía de Tortugas to Vizcaíno; <named-content xmlns:xlink="http://www.w3.org/1999/xlink" content-type="dwc:verbatimCoordinates" xlink:type="simple"><named-content content-type="geo-json" specific-use="{&#34;type&#34;:&#34;Point&#34;,&#34;coordinates&#34;:[-113.419833,27.630333]}" id="NCID0EQ5BK" xlink:type="simple">27°37.82'N, 113°25.19'W</named-content></named-content>; alt. 70 m; 02.2016; R. Spjut 17233c &amp; E. Sérusiaux leg; on twigs (hb <abbrev xmlns:xlink="http://www.w3.org/1999/xlink" xlink:title="World Botanical Associates" id="ABBRID0E25BK" xlink:type="simple">WBA</abbrev>, LG DNA 4823); [DNA: <ext-link xmlns:xlink="http://www.w3.org/1999/xlink" ext-link-type="gen" xlink:href="MN788734" xlink:type="simple">MN788734</ext-link> (ITS)].</p></tp:treatment-sec><ref-list><ref id="B140"><mixed-citation xmlns:xlink="http://www.w3.org/1999/xlink" xlink:type="simple"><person-group><name name-style="western"><surname>Sérusiaux</surname><given-names>E</given-names></name><name name-style="western"><surname>van den Boom</surname><given-names>PPG</given-names></name><name name-style="western"><surname>Ertz</surname><given-names>D</given-names></name></person-group> (<year>2010</year>) <article-title>A two-gene phylogeny shows the lichen genus <italic><tp:taxon-name><tp:taxon-name-part taxon-name-part-type="genus">Niebla</tp:taxon-name-part></tp:taxon-name></italic> (<tp:taxon-name><tp:taxon-name-part taxon-name-part-type="order">Lecanorales</tp:taxon-name-part></tp:taxon-name>) is endemic to the New World and does not occur in Macaronesia nor in the Mediterranean basin.</article-title><source>Fungal Biology</source><volume>114</volume>: <fpage>528</fpage>–<lpage>537</lpage>. <ext-link xlink:type="simple" ext-link-type="doi" xlink:href="10.1016/j.funbio.2010.04.002">https://doi.org/10.1016/j.funbio.2010.04.002</ext-link></mixed-citation></ref><ref id="B79"><mixed-citation xmlns:xlink="http://www.w3.org/1999/xlink" xlink:type="simple"><person-group><name name-style="western"><surname>Knudsen</surname><given-names>K</given-names></name><name name-style="western"><surname>Lendemer</surname><given-names>JC</given-names></name><name name-style="western"><surname>Kocourková</surname><given-names>J</given-names></name></person-group> (<year>2018</year>) <article-title><italic><tp:taxon-name><tp:taxon-name-part taxon-name-part-type="genus">Ramalina</tp:taxon-name-part> <tp:taxon-name-part taxon-name-part-type="species">sarahae</tp:taxon-name-part></tp:taxon-name></italic> (<tp:taxon-name><tp:taxon-name-part taxon-name-part-type="family">Ramalinaceae</tp:taxon-name-part></tp:taxon-name>), a new species from the Channel Islands of California, USA.</article-title><source>The Bryologist</source><volume>121</volume>(<issue>4</issue>): <fpage>513</fpage>–<lpage>520</lpage>. <ext-link xlink:type="simple" ext-link-type="doi" xlink:href="10.1639/0007-2745-121.4.513">https://doi.org/10.1639/0007-2745-121.4.513</ext-link></mixed-citation></ref><ref id="B111"><mixed-citation xmlns:xlink="http://www.w3.org/1999/xlink" xlink:type="simple"><person-group><name name-style="western"><surname>Nash</surname><given-names>III TH</given-names></name><name name-style="western"><surname>Ryan</surname><given-names>D</given-names></name><name name-style="western"><surname>Gries</surname><given-names>C</given-names></name><name name-style="western"><surname>Bungartz</surname><given-names>F</given-names></name></person-group> (<year>2002</year>) Lichen flora of the greater Sonoran desert region. Vol. 1 Lichens Unlimited, Arizona State University, 1–532.</mixed-citation></ref><ref id="B162"><mixed-citation xmlns:xlink="http://www.w3.org/1999/xlink" xlink:type="simple"><person-group><name name-style="western"><surname>Wirth</surname><given-names>V</given-names></name></person-group> (<year>2010b</year>) Lichens of the Namib Desert: A guide to their identification. Klaus Hess Verlag: Göttingen, 96 pp.</mixed-citation></ref></ref-list></tp:taxon-treatment>
