# Supplementary material for: The fruticose genera in the Ramalinaceae (Ascomycota, Lecanoromycetes): their diversity and evolutionary history
Source: MycoKeys. 2020 Sep 11;73:1–68. doi: 10.3897/mycokeys.73.47287 (PMC7501315; doi:10.3897/mycokeys.73.47287)
Supplement: XML Treatment for Vermilacinia lacunosa [file mycokeys.73.47287-treatment8.xml]

<!DOCTYPE tp:taxon-treatment
  PUBLIC "-//TaxonX//DTD Taxonomic Treatment Publishing DTD v0 20100105//EN" "tax-treatment-NSO.dtd">
<tp:taxon-treatment xmlns:tp="http://www.plazi.org/taxpub"><tp:treatment-meta><kwd-group><label>Taxon classification</label><kwd><named-content xmlns:xlink="http://www.w3.org/1999/xlink" content-type="kingdom">Fungi</named-content></kwd><kwd><named-content xmlns:xlink="http://www.w3.org/1999/xlink" content-type="order">Lecanorales</named-content></kwd><kwd><named-content xmlns:xlink="http://www.w3.org/1999/xlink" content-type="family">Ramalinaceae</named-content></kwd></kwd-group><mixed-citation publication-type="journal"><person-group><name><surname>Spjut</surname><given-names>Richard</given-names></name><name><surname>Simon</surname><given-names>Antoine</given-names></name><name><surname>Guissard</surname><given-names>Martin</given-names></name><name><surname>Magain</surname><given-names>Nicolas</given-names></name><name><surname>Sérusiaux</surname><given-names>Emmanuël</given-names></name></person-group><article-title>The fruticose genera in the <tp:taxon-name><tp:taxon-name-part taxon-name-part-type="family">Ramalinaceae</tp:taxon-name-part></tp:taxon-name> (<tp:taxon-name><tp:taxon-name-part taxon-name-part-type="phylum">Ascomycota</tp:taxon-name-part></tp:taxon-name>, <tp:taxon-name><tp:taxon-name-part taxon-name-part-type="class">Lecanoromycetes</tp:taxon-name-part></tp:taxon-name>): their diversity and evolutionary history</article-title><source>MycoKeys</source><day>11</day><month>9</month><year>2020</year><volume>73</volume><fpage>1</fpage><lpage>68</lpage><pub-id pub-id-type="doi">10.3897/mycokeys.73.47287</pub-id></mixed-citation></tp:treatment-meta><tp:nomenclature><tp:taxon-name><object-id xmlns:xlink="http://www.w3.org/1999/xlink" content-type="arpha" xlink:type="simple">0268505B-07C0-5CC7-B231-5D18E3027EAA</object-id>
              <tp:taxon-name-part taxon-name-part-type="genus" reg="Vermilacinia">Vermilacinia</tp:taxon-name-part>
              <tp:taxon-name-part taxon-name-part-type="species" reg="lacunosa">lacunosa</tp:taxon-name-part>
              <object-id xmlns:xlink="http://www.w3.org/1999/xlink" content-type="mycobank" xlink:type="simple">833608</object-id>
            </tp:taxon-name><tp:taxon-authority>Spjut &amp; Sérus.</tp:taxon-authority><tp:taxon-status xmlns:xlink="http://www.w3.org/1999/xlink" xlink:type="simple">sp. nov.</tp:taxon-status><xref ref-type="fig" rid="F13">Fig. 13C, D</xref></tp:nomenclature><tp:treatment-sec sec-type="diagnosis" id="SECID0ECUCK"><title>Diagnosis.</title><p>Similar to <italic><tp:taxon-name><tp:taxon-name-part taxon-name-part-type="genus" reg="Vermilacinia">V.</tp:taxon-name-part> <tp:taxon-name-part taxon-name-part-type="species" reg="reptilioderma">reptilioderma</tp:taxon-name-part></tp:taxon-name></italic> morphologically by the cylindrical-prismatic branches and chemically by the triterpenes T1 and T2, but differing in chemistry by the additional lichen substance, methyl 3,5-dichlorolecanorate (tumidulin).</p></tp:treatment-sec><tp:treatment-sec sec-type="material" id="SECID0ETUCK"><title>Type.</title><p>Mexico – Baja California Sur, Vizcaíno Peninsula, 2.5 km SE of Punta Eugenia, rock outcrops along coastal hills trending west-east separated by wide arroyo, just east of the coastal community of La Lobera; <named-content xmlns:xlink="http://www.w3.org/1999/xlink" content-type="dwc:verbatimCoordinates" xlink:type="simple"><named-content content-type="geo-json" specific-use="{&#34;type&#34;:&#34;Point&#34;,&#34;coordinates&#34;:[-115.057567,27.828350]}" id="NCID0E3UCK" xlink:type="simple">27°49.701'N, 115°03.454'W</named-content></named-content>; alt. 35–40 m; 29.01.2016, R. Spjut &amp; E. Sérusiaux 17174 leg.; on calcareous rocks of north facing slope; (LG! – holotype; BCMEX!; US!; hb. Spjut at World Botanical Associates! – isotypes) [<abbrev xmlns:xlink="http://www.w3.org/1999/xlink" xlink:title="Thin-layer chromatography" id="ABBRID0EHVCK" xlink:type="simple">TLC</abbrev>: Triterpenes 1 &amp; 2, zeorin, [-]-16α-hydroxykaurane, usnic acid, methyl 3,5-dichlorolecanorate (= tumidulin), two unknown triterpenes; DNA: <ext-link xmlns:xlink="http://www.w3.org/1999/xlink" ext-link-type="gen" xlink:href="MN811420" xlink:type="simple">MN811420</ext-link> (ITS), <ext-link xmlns:xlink="http://www.w3.org/1999/xlink" ext-link-type="gen" xlink:href="MN757203" xlink:type="simple">MN757203</ext-link> (RPB1), <ext-link xmlns:xlink="http://www.w3.org/1999/xlink" ext-link-type="gen" xlink:href="MN757370" xlink:type="simple">MN757370</ext-link> (RPB2), <ext-link xmlns:xlink="http://www.w3.org/1999/xlink" ext-link-type="gen" xlink:href="MN757488" xlink:type="simple">MN757488</ext-link> (GDP)]</p></tp:treatment-sec><tp:treatment-sec sec-type="description" id="SECID0E6VCK"><title>Description.</title><p>Thallus divided into many subcylindrical branches from a basal reddish-brown to blackish holdfast, to 2.5 cm high and broad. Primary branches ascending to erect, ± ellipsoid-arcuate in x- section, simple or once dichotomously divided near mid region, terminating in aggregate of up to 8, commonly 5, apothecia or with single apothecium, or apothecia not fully developed on most branches, occasional branches without apothecia tapering to obtusely rounded apex; surface of branches commonly lacunose, deeply recessed within reticulate or circular cortical ridges when dry. Cortex pale yellow green, 50–125 μm thick, each of two layers equal in thickness, outer melanized, inner pale. Medulla hyphae flexuous when wet, intertwining in a net arrangement, ± periclinal, frequently uniting into short knots; photobiont in small yellow green clusters irregularly discontinuous around perimeter. Apothecia subsessile, differentiated from branch by constriction or very short stalk-like lobe, bowl-shaped, to 2 mm diam. Alternatively, wider with shallower disc in age, thalline margin not differentiated by thicker cortex, incurved, entire or crenulate with age, disc pale yellow green or yellowish with age, concave; asci 8-spored; spores not observed outside asci. Pycnidia black, common on upper branches and on apothecia, mostly along cortical ridges, immersed except for ostiole flush with surface, conidia straight, short, needle-like.</p></tp:treatment-sec><tp:treatment-sec sec-type="chemistry" id="SECID0EEWCK"><title>Chemistry.</title><p>Triterpenes 1 &amp; 2, zeorin, [-]-16α-hydroxykaurane, usnic acid, methyl 3,5-dichlorolecanorate (tumidulin), unknown triterpenes just below and above T1 and T2, respectively (<abbrev xmlns:xlink="http://www.w3.org/1999/xlink" xlink:title="Thin-layer chromatography" id="ABBRID0EKWCK" xlink:type="simple">TLC</abbrev> solvent G).</p></tp:treatment-sec><tp:treatment-sec sec-type="distribution" id="SECID0EOWCK"><title>Distribution and ecology.</title><p>Mexico, Baja California Sur, Vizcaíno Peninsula. Known only from a single collection on calcareous rocks on the north slope facing towards a wide arroyo just inland from the sea on the far western Vizcaíno Peninsula, occurring with <italic><tp:taxon-name><tp:taxon-name-part taxon-name-part-type="genus" reg="Vermilacinia">Vermilacinia</tp:taxon-name-part> <tp:taxon-name-part taxon-name-part-type="species" reg="paleoderma">paleoderma</tp:taxon-name-part></tp:taxon-name></italic> and vascular plants <italic><tp:taxon-name><tp:taxon-name-part taxon-name-part-type="genus" reg="Fouquieria">Fouquieria</tp:taxon-name-part> <tp:taxon-name-part taxon-name-part-type="species" reg="diguetii">diguetii</tp:taxon-name-part></tp:taxon-name></italic>, <italic><tp:taxon-name><tp:taxon-name-part taxon-name-part-type="genus" reg="Pachycormus">Pachycormus</tp:taxon-name-part> <tp:taxon-name-part taxon-name-part-type="species" reg="discolor">discolor</tp:taxon-name-part></tp:taxon-name></italic>, <italic><tp:taxon-name><tp:taxon-name-part taxon-name-part-type="genus" reg="Eriogonum">Eriogonum</tp:taxon-name-part> <tp:taxon-name-part taxon-name-part-type="species" reg="pondii">pondii</tp:taxon-name-part></tp:taxon-name></italic> and <italic><tp:taxon-name><tp:taxon-name-part taxon-name-part-type="genus" reg="Gossypium">Gossypium</tp:taxon-name-part></tp:taxon-name></italic> sp. This region lies within the El Vizcaíno Biosphere Reserve, the largest reserve in Mexico. Additional details on the vegetation of the Vizcaíno Peninsula can be found in <xref ref-type="bibr" rid="B117">Peinado et al. (2005)</xref>.</p></tp:treatment-sec><tp:treatment-sec sec-type="etymology" id="SECID0ELYCK"><title>Etymology.</title><p>Epithet <italic><tp:taxon-name><tp:taxon-name-part taxon-name-part-type="genus" reg="Vermilacinia"/><tp:taxon-name-part taxon-name-part-type="species" reg="lacunosa">lacunosa</tp:taxon-name-part></tp:taxon-name></italic> refers to the cortical depressions or ‘holes’ in the branch.</p></tp:treatment-sec><tp:treatment-sec sec-type="remarks" id="SECID0E2YCK"><title>Remarks.</title><p><italic><tp:taxon-name><tp:taxon-name-part taxon-name-part-type="genus" reg="Vermilacinia">Vermilacinia</tp:taxon-name-part> <tp:taxon-name-part taxon-name-part-type="species" reg="lacunosa">lacunosa</tp:taxon-name-part></tp:taxon-name></italic> is a distinct saxicolous species for containing the rare lichen metabolite methyl 3,5-dichlorolecanorate (tumidulin), identified by its high Rf on <abbrev xmlns:xlink="http://www.w3.org/1999/xlink" xlink:title="Thin-layer chromatography" id="ABBRID0EMZCK" xlink:type="simple">TLC</abbrev> plates in two specimens, previously known only from South American epiphytic species of <italic><tp:taxon-name><tp:taxon-name-part taxon-name-part-type="genus" reg="Vermilacinia">Vermilacinia</tp:taxon-name-part></tp:taxon-name></italic> (<xref ref-type="bibr" rid="B151">Spjut 1996</xref>), such as <italic><tp:taxon-name><tp:taxon-name-part taxon-name-part-type="genus" reg="Vermilacinia">V.</tp:taxon-name-part> <tp:taxon-name-part taxon-name-part-type="species" reg="flaccescens">flaccescens</tp:taxon-name-part></tp:taxon-name></italic> (Nyl.) Spjut and Hale. <xref ref-type="bibr" rid="B145">Sipman (2011)</xref> subsequently reported finding what he interpreted to be tumidulin in a new sorediate species he named <italic><tp:taxon-name><tp:taxon-name-part taxon-name-part-type="genus" reg="Niebla">Niebla</tp:taxon-name-part> <tp:taxon-name-part taxon-name-part-type="species" reg="granulans">granulans</tp:taxon-name-part></tp:taxon-name></italic>, here regarded as <italic><tp:taxon-name><tp:taxon-name-part taxon-name-part-type="genus" reg="Vermilacinia">Vermilacinia</tp:taxon-name-part></tp:taxon-name></italic> [<italic><tp:taxon-name><tp:taxon-name-part taxon-name-part-type="genus" reg="Vermilacinia">V.</tp:taxon-name-part> <tp:taxon-name-part taxon-name-part-type="species" reg="granulans">granulans</tp:taxon-name-part></tp:taxon-name></italic> (Sipman) Spjut and Sérusiaux (comb. nov.); bas. <italic><tp:taxon-name><tp:taxon-name-part taxon-name-part-type="genus" reg="Niebla">Niebla</tp:taxon-name-part> <tp:taxon-name-part taxon-name-part-type="species" reg="granulans">granulans</tp:taxon-name-part></tp:taxon-name></italic> Sipman, Bibliotheca Lichenologica 106: 300, 2011] found on twigs at Zapallar in the Valparaíso region of Chile. He distinguished it by apical punctiform soralia in contrast to lateral disciform soralia of <italic><tp:taxon-name><tp:taxon-name-part taxon-name-part-type="genus" reg="Vermilacinia">V.</tp:taxon-name-part> <tp:taxon-name-part taxon-name-part-type="species" reg="cephalota">cephalota</tp:taxon-name-part></tp:taxon-name></italic>; he further differentiated it from <italic><tp:taxon-name><tp:taxon-name-part taxon-name-part-type="genus" reg="Vermilacinia">V.</tp:taxon-name-part> <tp:taxon-name-part taxon-name-part-type="species" reg="cephalota">cephalota</tp:taxon-name-part></tp:taxon-name></italic> by the intricately branched habit; however, Spjut has collected much branched <italic><tp:taxon-name><tp:taxon-name-part taxon-name-part-type="genus" reg="Vermilacinia">V.</tp:taxon-name-part> <tp:taxon-name-part taxon-name-part-type="species" reg="cephalota">cephalota</tp:taxon-name-part></tp:taxon-name></italic> near Bahía de Asunción and distinguished <italic><tp:taxon-name><tp:taxon-name-part taxon-name-part-type="genus" reg="Vermilacinia">V.</tp:taxon-name-part> <tp:taxon-name-part taxon-name-part-type="species" reg="leonis">leonis</tp:taxon-name-part></tp:taxon-name></italic> in the Magadlena Region of Baja California Sur for its larger much branched thalli (<xref ref-type="bibr" rid="B151">Spjut 1996</xref>). Additionally, <xref ref-type="bibr" rid="B145">Sipman (2011)</xref> reported four undetermined terpenoid compounds, one of which was likely a diagnostic <italic><tp:taxon-name><tp:taxon-name-part taxon-name-part-type="genus" reg="Vermilacinia">Vermilacinia</tp:taxon-name-part></tp:taxon-name></italic> compound, [-]-16α-hydroxykaurane, based on his observation of “blooming of terpenoid crystals in herbarium specimens.” The species was noted to lack chondroid strands, pycnidia and apothecia.</p><p>In contrast, <xref ref-type="bibr" rid="B145">Sipman (2011)</xref> described <italic><tp:taxon-name><tp:taxon-name-part taxon-name-part-type="genus" reg="Niebla">Niebla</tp:taxon-name-part> <tp:taxon-name-part taxon-name-part-type="species" reg="nashii">nashii</tp:taxon-name-part></tp:taxon-name></italic>, another Chilean sorediate species from Coquimbo that he compared to <italic><tp:taxon-name><tp:taxon-name-part taxon-name-part-type="genus" reg="Ramalina">Ramalina</tp:taxon-name-part> <tp:taxon-name-part taxon-name-part-type="species" reg="lacera">lacera</tp:taxon-name-part></tp:taxon-name></italic> (With.) J.<tp:taxon-name><tp:taxon-name-part taxon-name-part-type="genus" reg="Ramalina">R.</tp:taxon-name-part></tp:taxon-name> Laundon. He distinguished it by possessing isolated medullary chrondroid strands, as well as tumidulin and bourgeanic acid, while he also noted that key [<italic><tp:taxon-name><tp:taxon-name-part taxon-name-part-type="genus" reg="Vermilacinia">Vermilacinia</tp:taxon-name-part></tp:taxon-name></italic>] terpenoids, pycnidia and apothecia were absent. Judging from Sipman’s image of the type specimen, it lacks the characteristic cortical ridging of <italic><tp:taxon-name><tp:taxon-name-part taxon-name-part-type="genus" reg="Niebla">Niebla</tp:taxon-name-part></tp:taxon-name></italic>. Further, <xref ref-type="bibr" rid="B140">Sérusiaux et al. (2010)</xref> found bourgeanic acid associated with depsides in Mediterranean species of <italic><tp:taxon-name><tp:taxon-name-part taxon-name-part-type="genus" reg="Ramalina">Ramalina</tp:taxon-name-part></tp:taxon-name></italic> – that had been treated in <italic><tp:taxon-name><tp:taxon-name-part taxon-name-part-type="genus" reg="Niebla">Niebla</tp:taxon-name-part></tp:taxon-name></italic> by <xref ref-type="bibr" rid="B132">Rundel and Bowler (1978)</xref> and <xref ref-type="bibr" rid="B17">Bowler and Marsh (2004)</xref> – to be nested within the genus <italic><tp:taxon-name><tp:taxon-name-part taxon-name-part-type="genus" reg="Ramalina">Ramalina</tp:taxon-name-part></tp:taxon-name></italic>. Other collections identified <italic><tp:taxon-name><tp:taxon-name-part taxon-name-part-type="genus" reg="Niebla">Niebla</tp:taxon-name-part></tp:taxon-name></italic> spp. from Patagonia in Chile (National Park of Torres Del Paine) – that were reported to contain tumidulin – “exhibited significant inhibitory activity on spheroid formation in CRC cells and decreased the expression of CSC markers in CRC cells” (<xref ref-type="bibr" rid="B163">Yang et al. 2018</xref>). DNA extracts are needed to assess the phylogenetic relationships of the Chile specimens reported to contain tumidulin.</p></tp:treatment-sec><tp:treatment-sec sec-type="conservation status" id="SECID0EJADK"><title>Conservation Status.</title><p>The type locality of <italic><tp:taxon-name><tp:taxon-name-part taxon-name-part-type="genus" reg="Vermilacinia">Vermilacinia</tp:taxon-name-part> <tp:taxon-name-part taxon-name-part-type="species" reg="lacunosa">lacunosa</tp:taxon-name-part></tp:taxon-name></italic>, 2.5 km southeast of the fishing community of Punta Eugenia, is vulnerable to off-road travel. Spjut observed the Punta Eugenia community to have expanded considerably since his first visit there in 1986. Although the type locality lies within the El Vizcaíno Biosphere Reserve, this reserve is referred to as a wildlife refuge. However, to the northeast is the protected area of flora and fauna at Valle de los Cirios in the southern portion of Baja California. “The El Vizcaíno overlaps with smaller protected areas on land and in the waters, including the protected grey whale (<italic><tp:taxon-name><tp:taxon-name-part taxon-name-part-type="genus" reg="Eschrichtius">Eschrichtius</tp:taxon-name-part> <tp:taxon-name-part taxon-name-part-type="species" reg="robustus">robustus</tp:taxon-name-part></tp:taxon-name></italic>) sanctuaries at Ojo de Liebre (Scammon’s Lagoon), Guerrero Negro, and San Ignacio. Protection is provided by international organizations including UNESCO, Ramsar and Western Hemisphere Shorebird Reserve Network (WHSRN). The area is not only important to plant and animal life, but more than 300 ancient rock painting sites have been discovered throughout the reserve” (CONANP-20: <ext-link xmlns:xlink="http://www.w3.org/1999/xlink" xlink:type="simple" ext-link-type="uri" xlink:href="http://www.parkswatch.org/parkprofile.php?l=eng%26country=mex%26park=vibr%26page=inf%26p=mex">http://www.parkswatch.org/parkprofile.php?l=eng&amp;country=mex&amp;park=vibr&amp;page=inf&amp;p=mex</ext-link>; accessed 09.06.2019).</p></tp:treatment-sec><tp:treatment-sec><!--Section generated to contain objects referenced in tp:taxon-treatment.--><fig id="F13" position="float" orientation="portrait"><object-id xmlns:xlink="http://www.w3.org/1999/xlink" content-type="doi" xlink:type="simple">10.3897/mycokeys.73.47287.figure13</object-id><object-id xmlns:xlink="http://www.w3.org/1999/xlink" content-type="arpha" xlink:type="simple">CF2EB4EA-5F26-5BBE-AFF3-A6750C1D2A7C</object-id><label>Figure 13.</label><caption><p>New species of saxicolous <italic><tp:taxon-name><tp:taxon-name-part taxon-name-part-type="genus" reg="Vermilacinia">Vermilacinia</tp:taxon-name-part></tp:taxon-name></italic><bold>A, B</bold><italic><tp:taxon-name><tp:taxon-name-part taxon-name-part-type="genus" reg="Vermilacinia">V.</tp:taxon-name-part> <tp:taxon-name-part taxon-name-part-type="species" reg="breviloba">breviloba</tp:taxon-name-part></tp:taxon-name></italic> (holotype) <bold>C, D</bold><italic><tp:taxon-name><tp:taxon-name-part taxon-name-part-type="genus" reg="Vermilacinia">V.</tp:taxon-name-part> <tp:taxon-name-part taxon-name-part-type="species" reg="lacunosa">lacunosa</tp:taxon-name-part></tp:taxon-name></italic> (holotype) <bold>E, F</bold><italic><tp:taxon-name><tp:taxon-name-part taxon-name-part-type="genus" reg="Vermilacinia">V.</tp:taxon-name-part> <tp:taxon-name-part taxon-name-part-type="species" reg="pustulata">pustulata</tp:taxon-name-part></tp:taxon-name></italic> (holotype) <bold>G, H</bold><italic><tp:taxon-name><tp:taxon-name-part taxon-name-part-type="genus" reg="Vermilacinia">V.</tp:taxon-name-part> <tp:taxon-name-part taxon-name-part-type="species" reg="reticulata">reticulata</tp:taxon-name-part></tp:taxon-name></italic> (holotype). Scale: 1 mm (<bold>A, C</bold>). Photographs by R. Spjut.</p></caption><graphic xmlns:xlink="http://www.w3.org/1999/xlink" xlink:href="mycokeys-73-001-g013.jpg" position="float" orientation="portrait" xlink:type="simple" id="oo_451997.jpg"><uri content-type="original_file" xlink:type="simple">https://binary.pensoft.net/fig/451997</uri></graphic></fig></tp:treatment-sec><ref-list><ref id="B117"><mixed-citation xmlns:xlink="http://www.w3.org/1999/xlink" xlink:type="simple"><person-group><name name-style="western"><surname>Peinado</surname><given-names>M</given-names></name><name name-style="western"><surname>Delgadillo</surname><given-names>J</given-names></name><name name-style="western"><surname>Aguirre</surname><given-names>JL</given-names></name></person-group> (<year>2005</year>) Plant associations of El Vizcaíno biosphere reserve, Baja California Sur, Mexico. The Southwestern Naturalist 50(2): 129–150. <ext-link xlink:type="simple" ext-link-type="doi" xlink:href="10.1894/0038-4909(2005)050[0129:PAOEVB]2.0.CO;2">https://doi.org/10.1894/0038-4909(2005)050[0129:PAOEVB]2.0.CO;2</ext-link></mixed-citation></ref><ref id="B151"><mixed-citation xmlns:xlink="http://www.w3.org/1999/xlink" xlink:type="simple"><person-group><name name-style="western"><surname>Spjut</surname><given-names>RW</given-names></name></person-group> (<year>1996</year>) <article-title><italic><tp:taxon-name><tp:taxon-name-part taxon-name-part-type="genus">Niebla</tp:taxon-name-part></tp:taxon-name></italic> and <italic><tp:taxon-name><tp:taxon-name-part taxon-name-part-type="genus">Vermilacinia</tp:taxon-name-part></tp:taxon-name></italic> (<tp:taxon-name><tp:taxon-name-part taxon-name-part-type="family">Ramalinaceae</tp:taxon-name-part></tp:taxon-name>) from California and Baja California.</article-title><source>Sida, Botanical Miscellany</source><volume>14</volume>: <fpage>1</fpage>–<lpage>208</lpage>.</mixed-citation></ref><ref id="B145"><mixed-citation xmlns:xlink="http://www.w3.org/1999/xlink" xlink:type="simple"><person-group><name name-style="western"><surname>Sipman</surname><given-names>HJM</given-names></name></person-group> (<year>2011</year>) <article-title>New and notable species of <italic><tp:taxon-name><tp:taxon-name-part taxon-name-part-type="genus">Enterographa</tp:taxon-name-part></tp:taxon-name></italic>, <italic><tp:taxon-name><tp:taxon-name-part taxon-name-part-type="genus">Niebla</tp:taxon-name-part></tp:taxon-name></italic> and <italic><tp:taxon-name><tp:taxon-name-part taxon-name-part-type="genus">Sclerophyton</tp:taxon-name-part></tp:taxon-name></italic> s. lat. from coastal Chile.</article-title><source>Bibliotheca Lichenologica</source><volume>106</volume>: <fpage>297</fpage>–<lpage>308</lpage>.</mixed-citation></ref><ref id="B140"><mixed-citation xmlns:xlink="http://www.w3.org/1999/xlink" xlink:type="simple"><person-group><name name-style="western"><surname>Sérusiaux</surname><given-names>E</given-names></name><name name-style="western"><surname>van den Boom</surname><given-names>PPG</given-names></name><name name-style="western"><surname>Ertz</surname><given-names>D</given-names></name></person-group> (<year>2010</year>) <article-title>A two-gene phylogeny shows the lichen genus <italic><tp:taxon-name><tp:taxon-name-part taxon-name-part-type="genus">Niebla</tp:taxon-name-part></tp:taxon-name></italic> (<tp:taxon-name><tp:taxon-name-part taxon-name-part-type="order">Lecanorales</tp:taxon-name-part></tp:taxon-name>) is endemic to the New World and does not occur in Macaronesia nor in the Mediterranean basin.</article-title><source>Fungal Biology</source><volume>114</volume>: <fpage>528</fpage>–<lpage>537</lpage>. <ext-link xlink:type="simple" ext-link-type="doi" xlink:href="10.1016/j.funbio.2010.04.002">https://doi.org/10.1016/j.funbio.2010.04.002</ext-link></mixed-citation></ref><ref id="B132"><mixed-citation xmlns:xlink="http://www.w3.org/1999/xlink" xlink:type="simple"><person-group><name name-style="western"><surname>Rundel</surname><given-names>PW</given-names></name><name name-style="western"><surname>Bowler</surname><given-names>PA</given-names></name></person-group> (<year>1978</year>) <article-title><italic><tp:taxon-name><tp:taxon-name-part taxon-name-part-type="genus">Niebla</tp:taxon-name-part></tp:taxon-name></italic>, a new generic name for the lichen genus <italic><tp:taxon-name><tp:taxon-name-part taxon-name-part-type="genus">Desmazieria</tp:taxon-name-part></tp:taxon-name></italic> (<tp:taxon-name><tp:taxon-name-part taxon-name-part-type="family">Ramalinaceae</tp:taxon-name-part></tp:taxon-name>).</article-title><source>Mycotaxon</source><volume>6</volume>: <fpage>497</fpage>–<lpage>499</lpage>.</mixed-citation></ref><ref id="B17"><mixed-citation xmlns:xlink="http://www.w3.org/1999/xlink" xlink:type="simple"><person-group><name name-style="western"><surname>Bowler</surname><given-names>PA</given-names></name><name name-style="western"><surname>Marsh</surname><given-names>JE</given-names></name></person-group> (<year>2004</year>) <article-title><italic><tp:taxon-name><tp:taxon-name-part taxon-name-part-type="genus">Niebla</tp:taxon-name-part></tp:taxon-name></italic>.</article-title> In: <person-group><name name-style="western"><surname>Nash</surname><given-names>III TH</given-names></name><name name-style="western"><surname>Ryan</surname><given-names>B</given-names></name><name name-style="western"><surname>Diederich</surname><given-names>P</given-names></name><name name-style="western"><surname>Gries</surname><given-names>C</given-names></name><name name-style="western"><surname>Bungartz</surname><given-names>F</given-names></name></person-group> (<role>Eds</role>) <issue-title>, Lichen Flora of the Greater Sonoran Desert Region.</issue-title><source>Lichens Unlimited, vol. 2. Arizona State University, Tempe, Arizona</source>, <fpage>368</fpage>–<lpage>380</lpage>.</mixed-citation></ref><ref id="B163"><mixed-citation xmlns:xlink="http://www.w3.org/1999/xlink" xlink:type="simple"><person-group><name name-style="western"><surname>Yang</surname><given-names>Y</given-names></name><name name-style="western"><surname>Bhosle</surname><given-names>S</given-names></name><name name-style="western"><surname>Yu</surname><given-names>Y</given-names></name><name name-style="western"><surname>Park</surname><given-names>SY</given-names></name><name name-style="western"><surname>Zhou</surname><given-names>R</given-names></name><name name-style="western"><surname>Taş</surname><given-names>İ</given-names></name><name name-style="western"><surname>CDB</surname><given-names>Gamage</given-names></name><name name-style="western"><surname>Kim</surname><given-names>KK</given-names></name><name name-style="western"><surname>Pereira</surname><given-names>I</given-names></name><name name-style="western"><surname>Hur</surname><given-names>J-S</given-names></name><name name-style="western"><surname>Ha</surname><given-names>H-H</given-names></name><name name-style="western"><surname>Kim</surname><given-names>H</given-names></name></person-group> (<year>2018</year>) <article-title>Tumidulin, a Lichen Secondary Metabolite, Decreases the Stemness Potential of Colorectal Cancer Cells.</article-title><source>Molecules</source><volume>23</volume>(<issue>11</issue>): <fpage>2968</fpage>. <ext-link xlink:type="simple" ext-link-type="doi" xlink:href="10.3390/molecules23112968">https://doi.org/10.3390/molecules23112968</ext-link></mixed-citation></ref></ref-list></tp:taxon-treatment>
