# Supplementary material for: The fruticose genera in the Ramalinaceae (Ascomycota, Lecanoromycetes): their diversity and evolutionary history
Source: MycoKeys. 2020 Sep 11;73:1–68. doi: 10.3897/mycokeys.73.47287 (PMC7501315; doi:10.3897/mycokeys.73.47287)
Supplement: XML Treatment for Vermilacinia reticulata [file mycokeys.73.47287-treatment10.xml]

<!DOCTYPE tp:taxon-treatment
  PUBLIC "-//TaxonX//DTD Taxonomic Treatment Publishing DTD v0 20100105//EN" "tax-treatment-NSO.dtd">
<tp:taxon-treatment xmlns:tp="http://www.plazi.org/taxpub"><tp:treatment-meta><kwd-group><label>Taxon classification</label><kwd><named-content xmlns:xlink="http://www.w3.org/1999/xlink" content-type="kingdom">Fungi</named-content></kwd><kwd><named-content xmlns:xlink="http://www.w3.org/1999/xlink" content-type="order">Lecanorales</named-content></kwd><kwd><named-content xmlns:xlink="http://www.w3.org/1999/xlink" content-type="family">Ramalinaceae</named-content></kwd></kwd-group><mixed-citation publication-type="journal"><person-group><name><surname>Spjut</surname><given-names>Richard</given-names></name><name><surname>Simon</surname><given-names>Antoine</given-names></name><name><surname>Guissard</surname><given-names>Martin</given-names></name><name><surname>Magain</surname><given-names>Nicolas</given-names></name><name><surname>Sérusiaux</surname><given-names>Emmanuël</given-names></name></person-group><article-title>The fruticose genera in the <tp:taxon-name><tp:taxon-name-part taxon-name-part-type="family">Ramalinaceae</tp:taxon-name-part></tp:taxon-name> (<tp:taxon-name><tp:taxon-name-part taxon-name-part-type="phylum">Ascomycota</tp:taxon-name-part></tp:taxon-name>, <tp:taxon-name><tp:taxon-name-part taxon-name-part-type="class">Lecanoromycetes</tp:taxon-name-part></tp:taxon-name>): their diversity and evolutionary history</article-title><source>MycoKeys</source><day>11</day><month>9</month><year>2020</year><volume>73</volume><fpage>1</fpage><lpage>68</lpage><pub-id pub-id-type="doi">10.3897/mycokeys.73.47287</pub-id></mixed-citation></tp:treatment-meta><tp:nomenclature><tp:taxon-name><object-id xmlns:xlink="http://www.w3.org/1999/xlink" content-type="arpha" xlink:type="simple">1DEA0EA5-1CD8-55A2-8453-3EE7A5DFF7DB</object-id>
              <tp:taxon-name-part taxon-name-part-type="genus" reg="Vermilacinia">Vermilacinia</tp:taxon-name-part>
              <tp:taxon-name-part taxon-name-part-type="species" reg="reticulata">reticulata</tp:taxon-name-part>
              <object-id xmlns:xlink="http://www.w3.org/1999/xlink" content-type="mycobank" xlink:type="simple">833610</object-id>
            </tp:taxon-name><tp:taxon-authority>Spjut &amp; Sérus.</tp:taxon-authority><tp:taxon-status xmlns:xlink="http://www.w3.org/1999/xlink" xlink:type="simple">sp. nov.</tp:taxon-status><xref ref-type="fig" rid="F13">Fig. 13G, H</xref></tp:nomenclature><tp:treatment-sec sec-type="diagnosis" id="SECID0ENJDK"><title>Diagnosis.</title><p>Recognized by its thallus divided into subcyclindrical-prismatic branches, appearing quadrangular in x-section, with sharply raised ± wavy ridges in a reticulate pattern, the primary branches shortly 5-lobed near apex.</p></tp:treatment-sec><tp:treatment-sec sec-type="material" id="SECID0ESJDK"><title>Type.</title><p>Mexico – Baja California Sur, Vizcaíno Peninsula, 2.5 km SE of Punta Eugenia, rock outcrops along coastal hills trending west-east separated by wide arroyo, just east of the coastal community of La Lobera; <named-content xmlns:xlink="http://www.w3.org/1999/xlink" content-type="dwc:verbatimCoordinates" xlink:type="simple"><named-content content-type="geo-json" specific-use="{&#34;type&#34;:&#34;Point&#34;,&#34;coordinates&#34;:[-115.057567,27.828350]}" id="NCID0E2JDK" xlink:type="simple">27°49.701'N, 115°03.454'W</named-content></named-content>; alt. 35–40 m; 29.01.2016, R. Spjut &amp; E. Sérusiaux 17153 leg.; on calcareous rocks of north facing slope; (LG! – holotype; BCMEX!; US!; hb Spjut at World Botanical Associates! – isotypes)[<abbrev xmlns:xlink="http://www.w3.org/1999/xlink" xlink:title="Thin-layer chromatography" id="ABBRID0EGKDK" xlink:type="simple">TLC</abbrev> : Salazinic acid, triterpene T3, zeorin, [-]-16α-hydroxykaurane, unknown triterpenes ; DNA : <ext-link xmlns:xlink="http://www.w3.org/1999/xlink" ext-link-type="gen" xlink:href="MN811551" xlink:type="simple">MN811551</ext-link> (LSU), <ext-link xmlns:xlink="http://www.w3.org/1999/xlink" ext-link-type="gen" xlink:href="MN811355" xlink:type="simple">MN811355</ext-link> (ITS), <ext-link xmlns:xlink="http://www.w3.org/1999/xlink" ext-link-type="gen" xlink:href="MN757146" xlink:type="simple">MN757146</ext-link> (RPB1), <ext-link xmlns:xlink="http://www.w3.org/1999/xlink" ext-link-type="gen" xlink:href="MN757332" xlink:type="simple">MN757332</ext-link> (RPB2), <ext-link xmlns:xlink="http://www.w3.org/1999/xlink" ext-link-type="gen" xlink:href="MN757486" xlink:type="simple">MN757486</ext-link> (GDP), <ext-link xmlns:xlink="http://www.w3.org/1999/xlink" ext-link-type="gen" xlink:href="MN757613" xlink:type="simple">MN757613</ext-link> (EF-1α)]</p></tp:treatment-sec><tp:treatment-sec sec-type="description" id="SECID0EILDK"><title>Description.</title><p>Thallus divided into several or many subcylindrical-prismatic branches from a common basal attachment, up to 6 cm high and 5.5 cm broad. Primary branches ascending, once dichotomously divided near mid region, terminally shortly 5-lobed, with apothecia or, if without apothecia, obtusely rounded to bluntly pointed apex, compressed, 4-lobed or angled in x-section, occasional branches dilated and flattened to apex, sharply recessed along cortical ridges mostly in a reticulate pattern. Cortex pale yellow green or bluish green, smooth and deeply recessed within the ± reticulate or circular ridges along the face of the branch, 2-layered or a dense algal layer in outer medulla closely adhering as a third supportive layer, 75–150 μm thick. Medulla with a central dense grey area and outer white area. Apothecia on a short compressed lobe slightly constricted at junction with primary branch, bowl-shaped, to 2 mm diam. or up to 5 mm diam. with less concave disc or appearing to abort development, the branch terminally inflated and lobulate; thalline margin incurved, entire or crenulate with age, disc pale yellow green or yellowish with age or cream, concave; spores opaque, 1-septate, fusiform-curved, 8–10 μm. Pycnidia black, common to abundant on upper half of branches, immersed except ostiole flush with surface; conidia needle-like.</p></tp:treatment-sec><tp:treatment-sec sec-type="chemistry" id="SECID0ENLDK"><title>Chemistry.</title><p>Salazinic acid, triterpene T3, zeorin, [-]-16α-hydroxykaurane, unknown triterpenes UV + light blue without border, UV+ dark blue with border at Rf just above salazinic acid (<abbrev xmlns:xlink="http://www.w3.org/1999/xlink" xlink:title="Thin-layer chromatography" id="ABBRID0ETLDK" xlink:type="simple">TLC</abbrev> in solvent G).</p></tp:treatment-sec><tp:treatment-sec sec-type="distribution" id="SECID0EXLDK"><title>Distribution and ecology.</title><p>Mexico, Baja California Sur, Vizcaíno Peninsula, known from a single location on conglomerate outcrops along north to northeast facing slopes near Punta Eugenia, occurring with <italic><tp:taxon-name><tp:taxon-name-part taxon-name-part-type="genus" reg="Vermilacinia">Vermilacinia</tp:taxon-name-part> <tp:taxon-name-part taxon-name-part-type="species" reg="paleoderma">paleoderma</tp:taxon-name-part></tp:taxon-name></italic>.</p></tp:treatment-sec><tp:treatment-sec sec-type="remarks" id="SECID0EIMDK"><title>Remarks.</title><p><italic><tp:taxon-name><tp:taxon-name-part taxon-name-part-type="genus" reg="Vermilacinia">Vermilacinia</tp:taxon-name-part> <tp:taxon-name-part taxon-name-part-type="species" reg="reticulata">reticulata</tp:taxon-name-part></tp:taxon-name></italic> is distinguished from <italic><tp:taxon-name><tp:taxon-name-part taxon-name-part-type="genus" reg="Vermilacinia">V.</tp:taxon-name-part> <tp:taxon-name-part taxon-name-part-type="species" reg="paleoderma">paleoderma</tp:taxon-name-part></tp:taxon-name></italic> by the sharply delineated cortical ridges and deeply recessed surface within, often appearing in a reticulate pattern. <abbrev xmlns:xlink="http://www.w3.org/1999/xlink" xlink:title="Thin-layer chromatography" id="ABBRID0EENDK" xlink:type="simple">TLC</abbrev> revealed an unknown UV+ dark blue with a well-defined border under UV+ just above salazinic acid. Thalli with concentrated development of pycnidia on rugose cortical ridges resemble <italic><tp:taxon-name><tp:taxon-name-part taxon-name-part-type="genus" reg="Niebla">Niebla</tp:taxon-name-part> <tp:taxon-name-part taxon-name-part-type="species" reg="rugosa">rugosa</tp:taxon-name-part></tp:taxon-name></italic>, which differs by the stepladder arrangement of the cortical ridges, in addition to the chemical and medulla character features that define the genus and species. <italic><tp:taxon-name><tp:taxon-name-part taxon-name-part-type="genus" reg="Vermilacinia">Vermilacinia</tp:taxon-name-part> <tp:taxon-name-part taxon-name-part-type="species" reg="reticulata">reticulata</tp:taxon-name-part></tp:taxon-name></italic> is sister to a clade comprising <italic><tp:taxon-name><tp:taxon-name-part taxon-name-part-type="genus" reg="Vermilacinia">V.</tp:taxon-name-part> <tp:taxon-name-part taxon-name-part-type="species" reg="paleoderma">paleoderma</tp:taxon-name-part></tp:taxon-name></italic> and the newly described <italic><tp:taxon-name><tp:taxon-name-part taxon-name-part-type="genus" reg="Vermilacinia">V.</tp:taxon-name-part> <tp:taxon-name-part taxon-name-part-type="species" reg="breviloba">breviloba</tp:taxon-name-part></tp:taxon-name></italic>.</p></tp:treatment-sec><tp:treatment-sec sec-type="etymology" id="SECID0EUODK"><title>Etymology.</title><p>Epithet <italic><tp:taxon-name><tp:taxon-name-part taxon-name-part-type="genus" reg="Vermilacinia"/><tp:taxon-name-part taxon-name-part-type="species" reg="reticulata">reticulata</tp:taxon-name-part></tp:taxon-name></italic> refers to the cortical ridges exhibiting a nice and obvious reticulate pattern.</p></tp:treatment-sec><tp:treatment-sec sec-type="conservation status" id="SECID0EEPDK"><title>Conservation Status.</title><p>The species may be threatened by off-road travel as discussed under <italic><tp:taxon-name><tp:taxon-name-part taxon-name-part-type="genus" reg="Vermilacinia">V.</tp:taxon-name-part> <tp:taxon-name-part taxon-name-part-type="species" reg="lacunosa">lacunosa</tp:taxon-name-part></tp:taxon-name></italic>.</p></tp:treatment-sec><tp:treatment-sec sec-type="Additional specimens" id="SECID0EVPDK"><title>Additional specimens.</title><p>Same at the all type locality: R. Spjut &amp; E. Sérusiaux 17175a [DNA: <ext-link xmlns:xlink="http://www.w3.org/1999/xlink" ext-link-type="gen" xlink:href="MN811502" xlink:type="simple">MN811502</ext-link> (LSU), <ext-link xmlns:xlink="http://www.w3.org/1999/xlink" ext-link-type="gen" xlink:href="MN811306" xlink:type="simple">MN811306</ext-link> (ITS), <ext-link xmlns:xlink="http://www.w3.org/1999/xlink" ext-link-type="gen" xlink:href="MN757420" xlink:type="simple">MN757420</ext-link> (GDP), <ext-link xmlns:xlink="http://www.w3.org/1999/xlink" ext-link-type="gen" xlink:href="MN757557" xlink:type="simple">MN757557</ext-link> (EF-1α)], 17179c [DNA: <ext-link xmlns:xlink="http://www.w3.org/1999/xlink" ext-link-type="gen" xlink:href="MN811504" xlink:type="simple">MN811504</ext-link> (LSU), <ext-link xmlns:xlink="http://www.w3.org/1999/xlink" ext-link-type="gen" xlink:href="MN811308" xlink:type="simple">MN811308</ext-link> (ITS), <ext-link xmlns:xlink="http://www.w3.org/1999/xlink" ext-link-type="gen" xlink:href="MN757101" xlink:type="simple">MN757101</ext-link> (RPB1), <ext-link xmlns:xlink="http://www.w3.org/1999/xlink" ext-link-type="gen" xlink:href="MN757423" xlink:type="simple">MN757423</ext-link> (GDP), <ext-link xmlns:xlink="http://www.w3.org/1999/xlink" ext-link-type="gen" xlink:href="MN757559" xlink:type="simple">MN757559</ext-link> (EF-1α)], 17173D [DNA: <ext-link xmlns:xlink="http://www.w3.org/1999/xlink" ext-link-type="gen" xlink:href="MN811552" xlink:type="simple">MN811552</ext-link> (LSU), <ext-link xmlns:xlink="http://www.w3.org/1999/xlink" ext-link-type="gen" xlink:href="MN811356" xlink:type="simple">MN811356</ext-link> (ITS), <ext-link xmlns:xlink="http://www.w3.org/1999/xlink" ext-link-type="gen" xlink:href="MN757147" xlink:type="simple">MN757147</ext-link> (RPB1), <ext-link xmlns:xlink="http://www.w3.org/1999/xlink" ext-link-type="gen" xlink:href="MN757487" xlink:type="simple">MN757487</ext-link> (GDP, <ext-link xmlns:xlink="http://www.w3.org/1999/xlink" ext-link-type="gen" xlink:href="MN757614" xlink:type="simple">MN757614</ext-link> (EF-1α)] (all: LG, hb Spjut at World Botanical Institutes).</p></tp:treatment-sec><tp:treatment-sec><!--Section generated to contain objects referenced in tp:taxon-treatment.--><fig id="F13" position="float" orientation="portrait"><object-id xmlns:xlink="http://www.w3.org/1999/xlink" content-type="doi" xlink:type="simple">10.3897/mycokeys.73.47287.figure13</object-id><object-id xmlns:xlink="http://www.w3.org/1999/xlink" content-type="arpha" xlink:type="simple">CF2EB4EA-5F26-5BBE-AFF3-A6750C1D2A7C</object-id><label>Figure 13.</label><caption><p>New species of saxicolous <italic><tp:taxon-name><tp:taxon-name-part taxon-name-part-type="genus" reg="Vermilacinia">Vermilacinia</tp:taxon-name-part></tp:taxon-name></italic><bold>A, B</bold><italic><tp:taxon-name><tp:taxon-name-part taxon-name-part-type="genus" reg="Vermilacinia">V.</tp:taxon-name-part> <tp:taxon-name-part taxon-name-part-type="species" reg="breviloba">breviloba</tp:taxon-name-part></tp:taxon-name></italic> (holotype) <bold>C, D</bold><italic><tp:taxon-name><tp:taxon-name-part taxon-name-part-type="genus" reg="Vermilacinia">V.</tp:taxon-name-part> <tp:taxon-name-part taxon-name-part-type="species" reg="lacunosa">lacunosa</tp:taxon-name-part></tp:taxon-name></italic> (holotype) <bold>E, F</bold><italic><tp:taxon-name><tp:taxon-name-part taxon-name-part-type="genus" reg="Vermilacinia">V.</tp:taxon-name-part> <tp:taxon-name-part taxon-name-part-type="species" reg="pustulata">pustulata</tp:taxon-name-part></tp:taxon-name></italic> (holotype) <bold>G, H</bold><italic><tp:taxon-name><tp:taxon-name-part taxon-name-part-type="genus" reg="Vermilacinia">V.</tp:taxon-name-part> <tp:taxon-name-part taxon-name-part-type="species" reg="reticulata">reticulata</tp:taxon-name-part></tp:taxon-name></italic> (holotype). Scale: 1 mm (<bold>A, C</bold>). Photographs by R. Spjut.</p></caption><graphic xmlns:xlink="http://www.w3.org/1999/xlink" xlink:href="mycokeys-73-001-g013.jpg" position="float" orientation="portrait" xlink:type="simple" id="oo_451997.jpg"><uri content-type="original_file" xlink:type="simple">https://binary.pensoft.net/fig/451997</uri></graphic></fig></tp:treatment-sec></tp:taxon-treatment>
