# Supplementary material for: The fruticose genera in the Ramalinaceae (Ascomycota, Lecanoromycetes): their diversity and evolutionary history
Source: MycoKeys. 2020 Sep 11;73:1–68. doi: 10.3897/mycokeys.73.47287 (PMC7501315; doi:10.3897/mycokeys.73.47287)
Supplement: Supplementary material 3 — Table S3. Table of accessions of the lichen collections studied [file mycokeys-73-001-s003.xlsx]

## Sheet: Sheet1
	Name	Locality and year of collection	Collector(s) and herbarium references	LG DNA #	Secondary chemical compounds	LSU	ITS	RPB1	RPB2	GDP	EF-1α	ABGD	PTP1locus	PTP	BP&P, with θ G(12, 1000)	Stacey
X	Cliostomum corrugatum	Sweden 1997	S. Ekman 3115 (BG)		no data	MG926067	MG925966	MG926166	KF662436	—	—
X	C. griffithii	France 2007	E. Sérusiaux s.n. (LG) except for ITS: Sweden, S. Ekman 3022 (BG)	137 (except for ITS)	roccellic ac.	GU726380	AF282076	—	—	—	—
X	C. griffithii	U.K., Scotland 2007	E. Sérusiaux s.n. (LG)	196	roccellic ac.	MN811435	MN811239	—	—	—	—
X	C. spermogoniatum	Rwanda 2010	E. Sérusiaux s.n. (LG)	870	not tested	MN811448	MN811252	—	—	—	—
X	C. sp.	Taiwan 2018	E. Sérusiaux s.n. (LG)	T590	not tested	MN811582	MN811387	—	—	—	—
X	Ramalina azorica	Portugal, Azores, Pico 2007	E. Sérusiaux s.n. (LG)	303	divaricatic ac.	GU726344	GU827303	MN757001	—	—	—
X	R. bourgeana	Spain, Canary Is., Tenerife 2008	E. Sérusiaux s.n. (LG)	351	bourgeanic ac., triterpenes	GU726352	GU827311	MN757009	—	—	—
X	R. bourgeana	Portugal, Madeira 2007	D. Ertz 10 (BR)	430	salazinic and bourgeanic ac., triterpenes	GU726359	GU827318	MN757016	MN757231	—	—
X	R. breviuscula	France, Corsica 2008	E. Sérusiaux s.n. (LG)	526	evernic ac.	GU726367	GU827326	MN757027	MN757238	—	—
X	R. breviuscula	France, Corsica 2008	E. Sérusiaux s.n. (LG)	544	evernic ac.	GU726370	GU827329	MN757047	MN757255	—	—
X	R. breviuscula	Italy, Sardinia 2010	M. Guissard & E. Sérusiaux s.n. (LG)	1509	evernic ac.	MN811444	MN811248	MN757055	MN757260	—	—
X	R. breviuscula	Greece 2010	H. Sipman & T. Raus 59253 (B)	1558	evernic ac.	MN811453	MN811257	MN757071	MN757271	—	—
X	R. breviuscula	Greece 2010	H. Sipman & T. Raus 59481b (B)	2114	evernic ac.	MN811469	MN811273	MN757077	MN757277	—	—
X	R. breviuscula	Greece 2010	H. Sipman & T. Raus 59481 (B)	2115	evernic ac.	MN811475	MN811279	MN757078	MN757278	—	—
X	R. breviuscula	France, type locality 2012	E. Sérusiaux s.n. (LG)	3136	evernic ac.	MN811476	MN811280	MN757083	—	—	—
X	R. breviuscula [2]	France, Corsica 2008	E. Sérusiaux s.n. (LG)	504	evernic ac.	MN811481	MN811285	MN757024	MN757236	—	—
X	R. calicaris	U.K., Scotland 2007	E. Sérusiaux s.n. (LG)	174	sekikaic ac.	MN811434	MN811238	MN757038	MN757248	—	—
X	R. calicaris	France, Corsica 2008	E. Sérusiaux s.n. (LG)	503	sekikaic ac.	MN811438	MN811242	MN757041	—	—	—
X	R. canariensis	U.K., Scotland 2007	E. Sérusiaux s.n. (LG)	176	divaricatic ac.	GU726340	GU827299	MN756997	MN757221	—	—
X	R. canariensis	Spain, Canary Is., Tenerife 2008	E. Sérusiaux s.n. (LG)	241	divaricatic ac.	MN811436	MN811240	MN757039	MN757249	—	—
X	R. canariensis	France, Corsica 2008	E. Sérusiaux s.n. (LG)	508	divaricatic ac.	MN811439	MN811243	MN757042	MN757250	—	—
X	R. canariensis	Greece 2010	H. Sipman & T. Raus 59482 (B)	1561	divaricatic ac.	MN811470	MN811274	MN757072	MN757272	—	—
X	R. capitata	Spain, Canary Is., Tenerife 2007	P. van den Boom 3772 (h, LG)	162	nihil	GU726338	GU827297	MN756995	MN757219	—	—
X	R. capitata	France, Vosges 2008	E. Sérusiaux s.n. (LG)	373	nihil	GU726353	GU827312	MN757010	MN757225	—	—
X	R. carpatica	Greece 2010	H. Sipman & T. Raus 58704 (B)	1551	evernic ac.	MN811465	MN811269	MN757067	MN757270	—	—
X	R. celastri	Rwanda 2007	E. Sérusiaux s.n. (LG)	84	nihil	GU726336	GU827295	MN756993	—	—	—
X	R. clementeana	Spain, Cabo de Gata 2007	P. van den Boom (LG)	541	sekikaic ac.	MN811443	MN811247	MN757046	MN757254	—	—
X	R. clementeana	France, Corsica 2010	M. Guissard & E. Sérusiaux (LG)	1519	sekikaic ac.	MN811459	MN811263	MN757061	MN757266	—	—
X	R. clementeana	Italy, Sardinia 2010	M. Guissard & E. Sérusiaux s.n. (LG)	2111	sekikaic ac.	MN811472	MN811276	MN757074	MN757274	—	—
X	R. complanata	USA, Texas	D. M. Hillis, AFTOL-86	—	divaricatic ac. [not tested; assumed to be so	DQ973038	HQ650720	DQ973059	DQ973072	—	—
X	R. cribrosa	France, Corsica 2010	M. Guissard & E. Sérusiaux s.n. (LG)	1526	protocetraric ac.	MN811463	MN811267	MN757065	—	—	—
X	R. cribrosa	France, Corsica 2010	M. Guissard & E. Sérusiaux s.n. (LG)	2113	protocetraric ac.	MN811474	MN811278	MN757076	MN757276	—	—
X	R. crinita	Mexico, Baja California 2016	R. Spjut & E. Sérusiaux s.n. (h, LG)	4681	nihil	MN811483	MN811287	—	—	—	—
X	R. crinita	Mexico, Baja California 2016	R. Spjut & E. Sérusiaux s.n. (h, LG)	4772	nihil	MN811498	MN811302	—	—	—	—
X	R. crinita	Mexico 1997	T. Nash 40171 in Nash Lichenes Exsiccati 295 (BG)	—	no data	MG925944	—	MG926127	MG926224	—	—
X	R. crispans	Cape Verde 2008	J. Lambinon 8/CV/20 (LG)	428	sekikaic ac.	GU726358	GU827317	MN757015	MN757230	—	—
X	R. crispans	Greece 2008	H. Sipman & T. Raus 56261 (B)	1553	sekikaic ac.	—	MN811427	—	—	—	—
X	R. crispatula	Spain, Canary Is, Fuerteventura 2005	E. Sérusiaux s.n. (LG)	3	salazinic and bourgeanic ac.,	GU726330	GU827289	MN756987	—	—	—
X	R. cupularis	Spain, Canary Is., Fuerteventura 2005	E. Sérusiaux s.n. (LG)	445	salazinic and bourgeanic ac., triterpenes	GU726361	GU827320	MN757018	MN757233	—	—
X	R. decipiens	Spain, Canary Is., Tenerife 2008	E. Sérusiaux s.n. (LG)	343	salazinic ac.	GU726350	GU827309	MN757007	—	—	—
X	R. erosa	Portugal, Porto Santo 2007	E. Sérusiaux s.n. (LG)	65	divaricatic ac., triterpenes	GU726332	GU827291	MN756989	MN757215	—	—
X	R. farinacea	Spain, Canary Is., Tenerife 2008	E. Sérusiaux s.n. (LG)	326	protocetraric ac.	GU726346	GU827305	MN757003	—	—	—
X	R. farinacea	France, Lorraine 2008	E. Sérusiaux s.n. (LG)	374	salazinic ac.	GU726354	GU827313	MN757011	MN757226	—	—
X	R. fastigiata	France, Brittany 2007	E. Sérusiaux s.n. (LG)	132	evernic ac.	GU726337	GU827296	MN756994	MN757218	—	—
X	R. fastigiata	France, Lorraine 2008	E. Sérusiaux s.n. (LG)	375	evernic ac.	GU726355	GU827314	MN757012	MN757227	—	—
X	R. fastigiata	France, Corsica 2008	E. Sérusiaux s.n. (LG)	520	evernic ac.	MN811440	MN811244	MN757043	MN757251	—	—
X	R. fastigiata	France, Corsica 2008	E. Sérusiaux s.n. (LG)	528	evernic ac., unknown fatty ac.	MN811441	MN811245	MN757044	MN757252	—	—
X	R. fastigiata	France, Corsica 2008	E. Sérusiaux s.n. (LG)	532	evernic ac., unknown fatty ac.	MN811442	MN811246	MN757045	MN757253	—	—
X	R. fastigiata	Greece 2008	H. Sipman & T. Raus 56179 (B)	1555	evernic ac.	MN811468	MN811272	MN757070	—	—	—
X	R. fastigiata	Italy, Puglia 2017	E. Sérusiaux s.n. (LG)	6012	evernic ac.	—	MN811370	MN757161	MN757344	—	MN757646
X	R. fraxinea	Italy, Puglia 2017	E. Sérusiaux s.n. (LG)	6013	nihil	—	MN811371	—	MN757383	—	—
X	R. hamulosa	Spain, Canary Is., La Gomera, type locality 2009	E. Sérusiaux s.n. (LG)	656	salazinic ac.	GU726373	GU827332	MN757030	MN757241	—	—
X	R. hoehneliana	Rwanda, 2009	E. Sérusiaux s.n. (LG)	867	nihil	MN811447	MN811251	MN757050	—	—	—
X	R. huei	Spain, Canary Is., Tenerife 2008	E. Sérusiaux s.n. (LG)	349	divaricatic ac.	GU726351	GU827310	MN757008	—	—	—
X	R. implectens	Spain, Canary Is., Tenerife 2007	P. van den Boom 37682 (h)	448	salazinic and norstictic ac.	GU726362	GU827321	MN757019	—	—	—
X	R. implectens	Greece 2008	H. Sipman & T. Raus 56166b (B)	1552	salazinic and norstictic ac.	MN811466	MN811270	MN757068	—	—	—
X	R. implexa [1]	France, Corsica 2008	E. Sérusiaux s.n. (LG)	513	salazinic ac.	GU726369	GU827328	MN757026	MN757237	—	—
X	R. inaequalis	France, Corsica 2010	M. Guissard & E. Sérusiaux s.n. (LG)	1503	divaricatic ac.	MN811452	MN811256	MN757054	MN757259	—	—
X	R. inaequalis	Italy, Sardinia 2010	M. Guissard & E. Sérusiaux s.n. (LG)	1513	divaricatic ac.	MN811456	MN811260	MN757058	MN757263	—	—
X	R. krogiae	Portugal, Madeira 2007	D. Ertz 10520 (BR)	431	divaricatic ac., triterpenes	GU726360	GU827319	MN757017	MN757232	—	—
X	R. krogiae	Portugal, Porto Santo 2007	M. Dewald, A. Hambuckers & E. Sérusiaux s.n. (LG)	459	divaricatic ac.	MN811437	MN811241	MN757040	—	—	—
X	R. krogiae sp. nov. Type	Spain, Canary Is., La Gomera 2009	E. Sérusiaux s.n. (LG)	666	divaricatic ac., unknown fatty ac.	MN811446	MN811250	MN757049	MN757257	—	—
X	R. lacera	Spain, Canary Is., Fuerteventura 2005	E. Sérusiaux s.n. (LG)	72	bourgeanic ac.	GU726331	GU827290	MN756988	—	—	—
X	R. lusitanica	France, Corsica 2010	M. Guissard & E. Sérusiaux s.n. (LG)	1702	divaricatic ac. and unknown fatty ac.	MN811471	MN811275	MN757073	MN757273	—	—
X	R. lusitanica	Italy, Sardinia 2010	M. Guissard & E. Sérusiaux s.n. (LG)	1525	divaricatic ac. and unknown fatty ac.	MN811462	MN811266	MN757064	MN757269	—	—
X	R. maciformis	Tunisia 2012	E. Sérusiaux s.n. (LG)	2846	bourgeanic ac., triterpenes	MN811479	MN811283	MN757081	—	—	—
X	R. maderensis	Portugal, Porto Santo 2007	E. Sérusiaux s.n. (LG)	456	lecanoric ac.	GU726363	GU827322	MN757020	—	—	—
X	R. nodosa	Spain, Canary Is., Tenerife 2007	D. Ertz 10767 & P. Diederich (BR)	242	sekikaic ac.	GU726342	GU827301	MN756999	MN757222	—	—
X	R. pitardii	Spain, Canary Is., Tenerife 2008	E. Sérusiaux s.n. (LG)	340	sekikaic ac.	GU726349	GU827308	MN757006	MN757224	—	—
X	R. pollinaria aff.	Switzerland 2008	P. van den Boom 41227 (h)	501	evernic ac.	GU726365	GU827324	MN757022	MN757235	—	—
X	R. polymorpha	Armenia 2011	E. Sérusiaux s.n. (LG)	2668	nihil	MN811477	MN811281	MN757079	—	—	—
X	R. portosantana	Portugal, Porto Santo 2007	E. Sérusiaux s.n. (LG)	462	salazinic ac.	GU726364	GU827323	MN757021	MN757234	—	—
X	R. portuensis	U.K., Scotland 2007	E. Sérusiaux s.n. (LG)	175	salazinic ac.	GU726339	GU827298	MN756996	MN757220	—	—
X	R. pusilla	France, Corsica 2008	E. Sérusiaux s.n. (LG)	509	sekikaic ac.	GU726368	GU827327	MN757025	—	—	—
X	R. requienii	Spain, Cabo de Gata 2007	P. van den Boom 38398 (h)	422	divaricatic ac., triterpenes	GU726356	GU827315	MN757013	MN757228	—	—
X	R. requienii	France, Corsica 2008	E. Sérusiaux s.n. (LG)	529	divaricatic ac.	GU726372	GU827331	MN757029	MN757240	—	—
X	R. requienii	Italy, Sardinia 2010	M. Guissard & E. Sérusiaux s.n. (LG)	1514	divaricatic ac.	MN811457	MN811261	MN757059	MN757264	—	—
X	R. requienii	Italy, Sardinia 2010	M. Guissard & E. Sérusiaux s.n. (LG)	2112	divaricatic ac.	MN811473	MN811277	MN757075	MN757275	—	—
X	R. requienii s.l.	Spain, Canary Is., Lanzarote 2010	E. Sérusiaux s.n. (LG)	1169	divaricatic ac.	MN811449	MN811253	MN757051	MN757258	—	—
X	R. rosacea	Spain, Cabo de Gata 2007	P. van den Boom 38385 (h)	426	norstictic ac. (+), stictic ac. (++), cryptostictic ac. (+++), bourgeanic ac., triterpenes	GU726357	GU827316	MN757014	MN757229	—	—
	R. rosacea	France, Corsica, Cavallo 2014	D. & O. Gonnet s.n. (h, LG)	4642	norstictic ac. (+), stictic ac. (++), cryptostictic ac. (+++), bourgeanic ac., triterpenes	—	MN788731	—	—	—	—
X	R. rubrotincta	Cabo Verde 2006	P. van den Boom 36532 (h)	82	norstictic ac.	GU726335	GU827294	MN756992	MN757217	—	—
	R. sarahae	Namibia 2007	V. Wirth 40683 (KR)	563	bourgeanic ac.	—	MN788727	—	—	—	—
	R. sarahae	Namibia 2007	V. Wirth 40686 (KR)	564	bourgeanic ac.	—	MN788728	—	—	—	—
	R. sarahae	Cabo Verde 2006	P. van den Boom 36603 (h)	1963	bourgeanic ac.	—	MN788729	—	—	—	—
	R. sarahae	Cabo Verde 2006	P. van den Boom 36603 (h)	1964	bourgeanic ac.	—	MN788730	—	—	—	—
	R. sarahae	Mexico, Baja California, San Quintin, 2016	R. Spjut & E. Sérusiaux 17032 (h, LG)	4676	bourgeanic ac.	—	MN788731	—	—	—	—
	R. sarahae	Mexico, Baja California, El Rosario, Punta Baja 2016	R. Spjut & E. Sérusiaux 17090 (h, LG)	4728	bourgeanic ac.	—	MN788732	—	—	—	—
	R. sarahae	Mexico, Baja California Sur, Bahía de Ascuncion 2016	R. Spjut & E. Sérusiaux 17136 (h, LG)	4756	bourgeanic ac.	—	MN788733	—	—	—	—
	R. sarahae	Mexico, Baja California Sur, Bahía de Tortugas 2016	R. Spjut & E. Sérusiaux 17233c (h, LG)	4823	bourgeanic ac.	—	MN788734	—	—	—	—
	R. sarahae	Namibia 2016	E. Sérusiaux s.n. (LG)	5021	bourgeanic ac.	—	MN788735	—	—	—	—
X	R. sinensis	Armenia 2011	E. Sérusiaux s.n. (LG)	2669	nihil	MN811478	MN811282	MN757080	—	—	—
X	R. sinensis	Taiwan 2016	E. Sérusiaux s.n., with B. Goffinet (LG)	139T	nihil	MT465446	MT465435	MT470402	—	—	—
X	R. sinensis	Iran s.d.	H. Sipman 55245B (B)	845	nihil	MT465445	MT465434	MT470401	—	—	—
X	R. sinensis	Canada, Alberta 2012	T. Goward s.n. (h, LG)	3158	nihil	MT465447	MT465436	MT470403	—	—	—
X	R. sinensis	USA, New Mexico s.d.	J. Hollinger s.n. (h, LG)	3160	nihil	MT465448	MT465437	MT470404	—	—	—
X	R. sinensis	Suisse 2019	E. Sérusiaux s.n. (LG)	6382	nihil	MT465449	MT465438	MT470405	—	—	—
X	R. subfarinacea	Portugal, Madeira 2007	E. Sérusiaux s.n. (LG)	57	stictic ac.	MN811433	MN811237	MN757037	MN757247	—	—
X	R. subfarinacea	Spain, Canary Is., Tenerife 2008	E. Sérusiaux s.n. (LG)	338	protocetraric and salazinic ac.	GU726348	GU827307	MN757005	—	—	—
X	R. subfarinacea	France, Corsica 2008	E. Sérusiaux s.n. (LG)	502	protocetraric ac.	GU726366	GU827325	MN757023	—	—	—
X	R. subfarinacea	Norway, Lofoten 2010	E. Sérusiaux s.n. (LG)	1460	norstictic ac.	MN811450	MN811254	MN757052	—	—	—
X	R. subfarinacea	Norway, Lofoten 2010	E. Sérusiaux s.n. (LG)	1476	norstictic ac.	MN811451	MN811255	MN757053	—	—	—
X	R. subgeniculata	Portugal, Madeira 2007	D. Ertz 10489 (BR)	179	divaricatic and salazinic ac.	GU726341	GU827300	MN756998	—	—	—
X	R. subpusilla	Portugal, Azores, Pico 2007	E. Sérusiaux s.n. (LG)	249	salazinic ac.	GU726343	GU827302	MN757000	—	—	—
X	R. subwebbiana	Portugal, Porto Santo 2007	E. Sérusiaux s.n. (LG)	68	salazinic ac.	GU726333	GU827292	MN756990	MN757216	—	—
X	R. subwebbiana	Spain, Canary Is., Tenerife 2008	E. Sérusiaux s.n. (LG)	331	protocetraric ac.	GU726347	GU827306	MN757004	MN757223	—	—
X	R. tingitana	Italy, Sardinia 2010	M. Guissard & E. Sérusiaux s.n. (LG)	1510	divaricatic ac.	MN811454	MN811258	MN757056	MN757261	—	—
X	R. tingitana	Italy, Sardinia 2010	M. Guissard & E. Sérusiaux s.n. (LG)	1511	divaricatic ac.	MN811455	MN811259	MN757057	MN757262	—	—
X	R. tingitana	France, Corsica 2010	M. Guissard & E. Sérusiaux s.n. (LG)	1516	divaricatic ac.	MN811458	MN811262	MN757060	MN757265	—	—
X	R. tingitana	France, Corsica 2010	M. Guissard & E. Sérusiaux s.n. (LG)	1520	divaricatic ac.	MN811460	MN811264	MN757062	MN757267	—	—
X	R. tingitana	France, Corsica 2010	M. Guissard & E. Sérusiaux s.n. (LG)	1522	divaricatic ac.	MN811461	MN811265	MN757063	MN757268	—	—
X	R. webbii	Spain, Canary Is., Fuerteventura 2005	E. Sérusiaux s.n. (LG)	73	salazinic ac.	GU726334	GU827293	MN756991	—	—	—
X	R. wirthii	Portugal, Azores, Pico 2007	E. Sérusiaux s.n. (LG)	306	salazinic ac.	GU726345	GU827304	MN757002	—	—	—
X	R. sp. 1	Greece 2008	H. Sipman & T. Raus 56237b (B)	1554	norsticitic, stictic and salazinic ac.	MN811467	MN811271	MN757069	—	—	—
X	R. sp. 2	France, Corsica 2008	E. Sérusiaux s.n. (LG)	527	evernic ac.	GU726371	GU827330	MN757028	MN757239	—	—
X	R. sp. 2	France, Corsica 2008	E. Sérusiaux s.n. (LG)	546	evernic ac.	MN811445	MN811249	MN757048	MN757256	—	—
X	R. sp. 3	Greece 2010	H. Sipman & T. Raus 58705 (B)	1550	evernic ac.	MN811464	MN811268	MN757066	—	—	—
	Niebla arenaria	Mexico, Baja California, Punta Santo Domingo 2016	R. Spjut & E. Sérusiaux 17254 (h, LG)	4837	salazinic ac.	MN811514	MN811318	MN757111	MN757301	MN757437	MN757571	N14	N18	V47	B45-47	28
	N. arenaria	Mexico, Baja California, San Quintín 2016	R. Spjut & E. Sérusiaux 17050 (h, LG)	4692	salazinic ac.	—	MN811397	MN757183	MN757354	MN757394	MN757531	N14	N18	V16	B16	27
	N. brachyura	Mexico, Baja California, Punta Santo Domingo 2016	R. Spjut & E. Sérusiaux 17224 (h, LG)	4830	hypoprotocetraric ac.	—	MN811410	MN757194	MN757365	MN757435	MN757569	N14	N18	V47	B45-47	28
	N. brachyura	Mexico, Baja California, Punta Santo Domingo 2016	R. Spjut & E. Sérusiaux 17270a (h, LG)	4852	hypoprotocetraric ac., red spot	MN811520	MN811324	MN757117	MN757307	MN757443	MN757577	N14	N18	V18	B18	28
	N. brachyura	Mexico, Baja California, El Rosario, Punta Baja 2016	R. Spjut & E. Sérusiaux 17082 (h, LG)	5063	hypoprotocetraric ac., red spot and unknown	MN811544	MN811348	MN757139	MN757327	MN757475	MN757603	N14	N18	V15	B12-15	27
	N. brachyura	Mexico, Baja California, Punta Santo Domingo 2016	R. Spjut & E. Sérusiaux 17262 (h, LG)	4848	hypoprotocetraric ac., red spot	MN811517	MN811321	MN757114	MN757304	MN757440	MN757574	N14	N18	V47	B45-47	28
X	N. caespitosa	Mexico, Baja California, N of Punta San Rosallilita 2016	R. Spjut & E. Sérusiaux 17127 (h, LG)	4748	divaricatic ac., triterpenes	MN811493	MN811297	MN757092	MN757286	MN757409	MN757546	N2	N12	V39	A39-51	25
X	N. caespitosa	Mexico, Baja California, Punta Rosalillita 2016	R. Spjut & E. Sérusiaux 17305 (h, LG)	4878	divaricatic ac., triterpernes	MN811532	MN811336	MN757128	MN757317	MN757456	MN757588	N5	N16	V6	A6-10	21
X	N. caespitosa	Mexico, Baja California, Punta Rosalillita 2016	R. Spjut & E. Sérusiaux 17313 (h, LG)	4880	divaricatic ac., triterpernes	MN811534	MN811338	MN757130	—	MN757458	MN757590	N16	N13	V50	A39-51	24
	N. contorta	Mexico, Baja California Sur, Bahía de Ascunción, type locality 2016	R. Spjut & E. Sérusiaux 17142 (h, LG)	4761	divaricatic ac., triterpenes	—	MN811406	MN757192	MN757363	MN757413	MN757550	N5	N17	V36	A36-38	22
X	N. contorta	Mexico, Baja California Sur, Bahía de Tortugas 2016	R. Spjut & E. Sérusiaux 17178 (h, LG)	4783	divaricatic ac., triterpenes	MN811503	MN811307	MN757100	MN757293	MN757421	MN757558	N5	N16	V57	A56-57	22
	N. contorta	Mexico, Baja California Sur, Bahía de Tortugas 2016	R. Spjut & E. Sérusiaux 17180 (h, LG)	4784	divaricatic ac. and triterpenes	—	MN811408		MN757384	MN757422	—	N5	N16	V36	A36-38	22
	N. contorta	Mexico, Baja California Sur, Bahía de Tortugas 2016	R. Spjut & E. Sérusiaux 17220 (h, LG)	4813	divaricatic ac., triterpenes	MN811510	MN811314	MN757107	MN757297	MN757430	MN757566	N5	N15	V38	A36-38	21
	N. dilatata	Mexico, Baja California Sur, Bahía de Ascunción 2016	R. Spjut & E. Sérusiaux 17144 (h, LG)	4764	divaricatic ac., triterpenes	—	MN811407	MN757193	MN757364	MN757414	MN757551	N5	N16	V36	A36-38	22
X	N. dilatata	Mexico, Baja California, Punta Rosalillita 2016	R. Spjut & E. Sérusiaux 17311 (h, LG)	4879	divaricatic ac., triterpernes	MN811533	MN811337	MN757129	MN757318	MN757457	MN757589	N5	N16	V24	A22-61	21
X	N. dilatata	Mexico, Baja California Sur, Bahía de Tortugas 2016	R. Spjut & E. Sérusiaux 17170 (h, LG)	5101	divaricatic ac., triterpenes	MN811550	MN811354	MN757145	MN757331	MN757485	MN757612	N5	N16	V37	A36-38	22
	N. eburnea	Mexico, Baja California, San Quintín 2016	R. Spjut & E. Sérusiaux 17043 (h, LG)	4685	divaricatic ac. triterpenes	—	MN811395	MN757182	MN757353	MN757389	MN757526	N10	N6	V53	A52-53	24
X	N. eburnea	Mexico, Baja California, San Quintín 2016	R. Spjut & E. Sérusiaux 17044 (h, LG)	4688	divaricatic ac., triterpenes	MN811485	MN811289	MN757086	MN757281	MN757392	MN757529	N10	N6	V52	A52-53	24
X	N. eburnea	USA, California, 2017	R. Spjut 17805 (h, LG)	6250	divaricatic ac., triterpenes	MN811571	MN811377	MN757165	—	MN757509	MN757634	N3	N3	V42	A40-42	19
	N. eburnea	USA, California, 2017	R. Spjut 17811 (h, LG)	6256	divaricatic ac., triterpenes	MN811576	MN811382	MN757170	—	MN757514	MN757639	N7	N4	V11	A11	20
	N. effusa	Mexico, Baja California, El Rosario, Punta Baja 2016	R. Spjut & E. Sérusiaux 17091 (h, LG)	4729	salazinic ac.	—	MN811405	MN757191	MN757362	MN757405	MN757542	N14	N18	V16	B16	27
X	N. effusa	Mexico, Baja California, Punta Santo Domingo 2016	R. Spjut & E. Sérusiaux 17259 (h, LG)	4840	salazinic ac.	MN811515	MN811319	MN757112	MN757302	MN757438	MN757572	N14	N18	V18	B18	28
	N. effusa	Mexico, Baja California, Punta Santo Domingo 2016	R. Spjut & E. Sérusiaux 17272 (h, LG)	4854	salazinic ac., red spot	MN811521	MN811325	MN757118	MN757308	MN757444	MN757578	N14	N18	V47	B45-47	28
	N. effusa	Mexico, Baja California, Punta Santo Domingo 2016	R. Spjut & E. Sérusiaux 17295 (h, LG)	4872	salazinic ac.	MN811530	MN811334	MN757126	MN757315	MN757454	MN757587	N14	N18	V46	B45-47	30
	N. effusa (aff.)	Mexico, Baja California, San Quintín 2016	R. Spjut & E. Sérusiaux 17054 (h, LG)	4695	salazinic ac.	—	MN811398	MN757184	MN757355	MN757395	MN757532	N14	N18	V47	B45-47	27
X	N. fimbriata	Mexico, Baja California, San Quintín 2016	R. Spjut & E. Sérusiaux 17032b (h, LG)	4677	sekikaic ac. (+++), divaricatic ac. (+), triterpenes	MN811482	MN811286	MN757084	MN757279	MN757388	MN757525	N1	N10	V32	A32	15
	N. fimbriata	Mexico, Baja California, El Rosario 2016	R. Spjut & E. Sérusiaux 17234 pp (h, LG)	5128	sekikaic ac. (+++), divaricatic ac. (+), triterpenes	—	MN811421	MN757204	MN757371	MN757498	MN757624	N1	N10	V32	A32	15
	N. fimbriata	Mexico, Baja California, San Antonio del Mar, type locality 2016	R. Spjut & E. Sérusiaux 17012 (h, LG)	4670	sekikaic ac., triterpenes	—	MN811393	MN757180	MN757351	MN757386	MN757523	N1	N10	V29	A29	15
	N. fimbriata (aff.)	Mexico, Baja California, San Antonio del Mar 2016	R. Spjut & E. Sérusiaux 17009 (h, LG)	4669	sekikaic ac. (+++), divaricatic ac. (+), triterpenes	—	MN811428	MN757210	MN757377	MN757385	MN757522	N1	N10	V29	A29	15
X	N. flabellata	Mexico, Baja California Sur, Bahía de Tortugas 2016	R. Spjut & E. Sérusiaux 17184b (h, LG)	4788	salazinic ac., red spot	MN811506	MN811310	MN757103	—	MN757425	MN757561	N14	N18	V21	B21	31
	N. flabellata	Mexico, Baja California, Punta Santo Domingo 2016	R. Spjut & E. Sérusiaux 17291 (h, LG)	4868	salazinic ac. tr. protocetraric ac.	MN811528	MN811332	MN757124	MN757313	MN757452	MN757585	N14	N18	V47	B45-47	30
X	N. flabellata	Mexico, Baja California, Punta Rosalillita 2016	R. Spjut & E. Sérusiaux 17316 (LG)	4883	salazinic ac.	—	MN811413	MN757197	—	MN757460	—	N14	N18	V17	B17	28
	N. flabellata	Mexico, Baja California Sur, Bahía de Tortugas 2016	R. Spjut & E. Sérusiaux 17179a (h, LG)	5110	salazinic ac.	MN811554	MN811358	MN757149	MN757334	MN757490	MN757616	N14	N18	V21	B21	31
X	N. flabellata	Mexico, Baja California Sur, Bahía de Tortugas 2016	R. Spjut & E. Sérusiaux 17194b (h, LG)	5120	salazinic ac.	MN811557	MN811361	MN757152	MN757336	MN757493	MN757619	N14	N18	V21	B21	31
	N. flabellata	Mexico, Baja California Sur, Bahía de Tortugas 2016	R. Spjut & E. Sérusiaux 17201 (h, LG)	5125	salazinic ac.	MN811560	MN811364	MN757155	MN757339	MN757496	MN757622	N4	N20	V21	B21	31
	N. flabellata	Mexico, Baja California Sur, Bahía de Tortugas 2016	R. Spjut & E. Sérusiaux 17183a (h, LG)	4786	salazinic ac.	MN811505	MN811309	MN757102	—	MN757424	MN757560	N14	N18	V20	B20	31
X	N. flagelliforma	Mexico, Baja California, Punta Santo Domingo 2016	R. Spjut & E. Sérusiaux 17273 (h, LG)	4855	divaricatic ac., triterpenes	—	MN811411	MN757195	—	MN757445	—	N2	N12	V51	A39-51	25
	N. flagelliforma	Mexico, Baja California, El Rosario 2016	R. Spjut & E. Sérusiaux 17236c (h, LG)	5129	divaricatic ac., triterpernes	—	MN811422	MN757205	MN757372	MN757499	MN757625	N8	N5	V55	A54-55	23
X	N. flagelliforma	Mexico, Baja California, El Rosario 2016	R. Spjut & E. Sérusiaux 17236e (h, LG)	5130	divaricatic ac., triterpernes	MN811562	MN811366	MN757157	MN757341	MN757500	MN757626	N5	N16	V41	A40-42	19
X	N. homalea	USA, California 2008	D. Ertz 12452 (BR)	604	divaricatic ac., triterpenes	GU726376	GU827335	MN757033	MN757243	—	—	N7	N4	V11	A11	20
	N. homalea	Mexico, Baja California, San Quintín 2016	R. Spjut & E. Sérusiaux 17042 (h, LG)	4687	divaricatic ac., triterpenes	MN811484	MN811288	MN757085	MN757280	MN757391	MN757528	N5	N16	V40	A40-42	19
	N. homalea	Mexico, Baja California, San Quintín 2016	R. Spjut & E. Sérusiaux 17030 (h, LG)	5049	divaricatic ac., triterpenes	MN811540	MN811344	MN757135	MN757323	MN757469	MN757598	N6	N23	V7	A6-10	19
	N. homalea	USA, California, 2017	R. Spjut sn (h, LG)	6246	divaricatic ac., triterpenes	MN811567	MN811373		—	MN757505	MN757630	N3	N3	V42	A40-42	19
	N. homalea	USA, California, 2017	R. Spjut 17802 (h, LG)	6247	divaricatic ac., triterpenes	MN811568	MN811374	MN757162	—	MN757506	MN757631	N7	N4	V11	A11	20
	N. homalea	USA, California, 2017	R. Spjut 17803 (h, LG)	6248	divaricatic ac., triterpenes	MN811569	MN811375	MN757163	—	MN757507	MN757632	N7	N1	V11	A11	20
	N. homalea	USA, California, 2017	R. Spjut 17804 (h, LG)	6249	divaricatic ac., triterpenes	MN811570	MN811376	MN757164	—	MN757508	MN757633	N7	N1	V11	A11	20
	N. homalea	USA, California, 2017	R. Spjut 17806 (h, LG)	6251	divaricatic ac., triterpenes	MN811572	MN811378	MN757166	—	MN757510	MN757635	N7	N1	V11	A11	20
	N. homalea	USA, California, 2017	R. Spjut 17807 (h, LG)	6252	divaricatic ac., triterpenes	MN811573	MN811379	MN757167	—	MN757511	MN757636	N3	N3	V42	A40-42	19
	N. homalea	Mexico, Baja California, San Quintín 2016	R. Spjut & E. Sérusiaux 17026a (h, LG)	4671b	divaricatic ac., triterpenes	MN811578	MN811426	MN757209	MN757376	MN757516	MN757640	N6	N24	V10	A6-10	19
	N. josecuervoi	Mexico, Baja California, San Quintín 2016	R. Spjut & E. Sérusiaux 17064 (h, LG)	4710	salazinic ac.	—	MN811400	MN757186	MN757357	MN757399	MN757536	N14	N18	V16	B16	27
	N. josecuervoi	Mexico, Baja California, El Rosario, Punta Baja 2016	R. Spjut & E. Sérusiaux 17086 (h, LG)	4726	salazinic ac.	—	MN811403	MN757189	MN757360	MN757403	MN757540	N14	N18	V58	B58-59	27
	N. josecuervoi	Mexico, Baja California, Punta Santo Domingo 2016	R. Spjut & E. Sérusiaux 17274 (h, LG)	4856	salazinic ac.	MN811522	MN811326	MN757119	—	MN757446	MN757579	N14	N18	V18	B18	30
X	N. josecuervoi	Mexico, Baja California, San Antonio del Mar 2016	R. Spjut & E. Sérusiaux 17014b (h, LG)	5040	salazinic ac.		MN811389	MN757176	MN757348	MN757465	MN757594	N14	N18	V18	B18	27
	N. josecuervoi	Mexico, Baja California, San Antonio del Mar 2016	R. Spjut & E. Sérusiaux 17017 (h, LG)	4673a	salazinic ac.	MN811580	MN811384	—	—	—	MN757647	N13	N19	V14	B12-15	27
X	N. josecuervoi	Mexico, Baja California, El Rosario, Punta Baja 2016	R. Spjut & E. Sérusiaux 17093 pp (h, LG)	4731b	salazinic ac.	—	MN811425	MN757208	MN757375	MN757520	MN757644	N14	N18	V16	B16	27
X	N. juncosa	Mexico, Baja California, Punta Rosalillita 2016	R. Spjut & E. Sérusiaux 17304 (h, LG)	4877	divaricatic ac., triterpernes	MN811531	MN811335	MN757127	MN757316	MN757455	—	N16	N13	V48	A34-49	24
	N. juncosa	Mexico, Baja California, Punta Rosalillita 2016	R. Spjut & E. Sérusiaux 17315 (h, LG)	4882	divaricatic ac., triterpernes	MN811535	MN811339	MN757131	MN757319	MN757459	MN757591	N16	N13	V48	A34-49	24
	N. juncosa var. spinulifera	Mexico, Baja California, Punta Santo Domingo 2016	R. Spjut & E. Sérusiaux 17282 (h, LG)	4860	divaricatic ac., triterpenes	—	MN811412	MN757196	MN757366	MN757449	MN757582	N2	N12	V49	A34-49	25
	N. juncosa var. spinulifera	Mexico, Baja California, San Quintín 2016	R. Spjut & E. Sérusiaux 17055a (h, LG)	5054	divaricatic ac. (++), salazinic ac. (+), triterpenes	—	MN811431	MN757213	MN757379	MN757472	—	N8	N5	V54	A54-55	23
	N. juncosa var. spinulifera	Mexico, Baja California, San Quintín 2016	R. Spjut & E. Sérusiaux 17027 (h, LG)	4673b	divaricatic ac., triterpenes	—	MN811424	MN757207	MN757374	MN757518	MN757642	N5	N16	V40	A40-42	19
X	N. limicola	Mexico, Baja California, San Quintín 2016	R. Spjut & E. Sérusiaux 17062a (h, LG)	4702	salazinic ac.	MN811488	MN811292	MN757088	MN757283	MN757397	MN757534	N14	N18	V13	B12-15	27
X	N. limicola	Mexico, Baja California Sur, SE of Guerrero Negro 2016	R. Spjut & E. Sérusiaux 17130 (h, LG)	4751	salazinic ac.	MN811494	MN811298	MN757093	MN757287	MN757410	MN757547	N14	N18	V19	B19	28
	N. lobulata	Mexico, Baja California, El Rosario, Punta Baja 2016	R. Spjut & E. Sérusiaux 17089 (h, LG)	4727	sekikaic ac., triterpenes	—	MN811404	MN757190	MN757361	MN757404	MN757541	N1	N10	V29	A29	15
X	N. lobulata	Mexico, Baja California Sur, near Cerro El Elephante 2016	R. Spjut & E. Sérusiaux 17166a (h, LG)	4774	divaricatic ac., triterpenes	MN811499	MN811303	MN757097	MN757290	MN757417	MN757554	N2	N12	V2	A2	25
	N. lobulata	Mexico, Baja California Sur, Bahía de Tortugas 2016	R. Spjut & E. Sérusiaux 17219 (h, LG)	4812	sekikaic ac., triterpenes	MN811509	MN811313	MN757106	MN757296	MN757429	MN757565	N12	N8	V28	A28-44	16
X	N. lobulata	Mexico, Baja California Sur, Bahía de Tortugas 2016	R. Spjut & E. Sérusiaux 17224 (h, LG)	4814	sekikaic ac., triterpenes	MN811511	MN811315	MN757108	MN757298	MN757431	—	N15	N9	V33	A33	17
X	N. lobulata	Mexico, Baja California, Punta Santo Domingo 2016	R. Spjut & E. Sérusiaux 17289 (h, LG)	4866	divaricatic ac., sekikaic ac. (traces), triterpenes	MN811527	MN811331	MN757123	MN757312	MN757451	MN757584	N12	N8	V43	A28-44	16
	N. lobulata (aff.)	Mexico, Baja California, Punta Santo Domingo 2016	R. Spjut & E. Sérusiaux 17284 (h, LG)	4861	sekikaic ac., triterpenes	MN811525	MN811329	MN757122	MN757311	MN757450	MN757583	N12	N8	V44	A28-44	16
	N. marinii	Mexico, Baja California, Punta Santo Domingo, type locality 2016	R. Spjut & E. Sérusiaux 17263 (h, LG)	4849	salazinic ac.	MN811518	MN811322	MN757115	MN757305	MN757441	MN757575	N14	N18	V45	B45-47	28
X	N. marinii	Mexico, Baja California, Punta Santo Domingo 2016	R. Spjut & E. Sérusiaux 17294 (h, LG)	4871	salazinic ac.	MN811529	MN811333	MN757125	MN757314	MN757453	MN757586	N14	N18	V47	B45-47	28
	N. palmeri	Mexico, Baja California, San Antonio del Mar 2016	R. Spjut & E. Sérusiaux 17021 (h, LG)	4676	sekikaic ac. (+++), divaricatic ac. (+), triterpenes	—	MN811394	MN757181	MN757352	MN757387	MN757524	N1	N10	V32	A32	15
	N. palmeri	Mexico, Baja California, El Rosario, Punta Baja 2016	R. Spjut & E. Sérusiaux 17079 (h, LG)	5060	sekikaic ac., triterpenes	MN811543	MN811347	MN757138	MN757326	MN757474	MN757602	N1	N10	V29	A29	15
	N. palmeri (aff.)	Mexico, Baja California, San Quintín 2016	R. Spjut & E. Sérusiaux 17048 (h, LG)	4691	sekikaic ac., triterpenes	MN811486	MN811290	MN757087	MN757282	MN757393	MN757530	N1	N10	V32	A32	15
	N. palmeri (aff.)	Mexico, Baja California, San Quintín 2016	R. Spjut & E. Sérusiaux 17063 (h, LG)	4709	sekikaic ac. (+++), divaricatic ac., (+), triterpenes	—	MN811399	MN757185	MN757356	MN757398	MN757535	N1	N10	V32	A32	15
X	N. podetiaforma	Mexico, Baja California, Punta Santo Domingo 2016	R. Spjut & E. Sérusiaux 17280a (h, LG)	4858	divaricatic ac., triterpernes	MN811523	MN811327	MN757120	MN757309	MN757447	MN757580	N5	N15	V26	A26	21
X	N. podetiaforma	Mexico, Baja California, Punta Rosalillita 2016	R. Spjut & E. Sérusiaux 17319 (h, LG)	4886	divaricatic ac., triterpernes	—	MN811414	MN757198	MN757367	MN757461	MN757592	N5	N16	V5	A5	21
X	N. podetiaforma	Mexico, Baja California, N of Punta San Rosallilita 2016	R. Spjut & E. Sérusiaux 17018 (h, LG)	5080	divaricatic ac., triterpenes	—	MN811418	MN757201	MN757368	MN757480	MN757607	N5	N16	V25	A22-61	21
X	N. podetiaforma	Mexico, Baja California, N of Punta San Rosallilita 2016	R. Spjut & E. Sérusiaux 17112 (h, LG)	5081	divaricatic ac., triterpenes	—	MN811419	MN757202	MN757369	MN757481	MN757608	N5	N16	V4	A4	21
	N. podetiaforma/caespitosa	Mexico, Baja California, Punta Santo Domingo 2016	R. Spjut & E. Sérusiaux 17280b (h, LG)	4859	divaricatic ac., triterpenes	MN811524	MN811328	MN757121	MN757310	MN757448	MN757581	N11	N7	V35	A34-49	25
	N. pulchribarbara	Mexico, Baja California, San Antonio del Mar 2016	R. Spjut & E. Sérusiaux 17014c (h, LG)	5041	protocetraric ac.		MN811390	MN757177	MN757349	MN757466	MN757595	N14	N18	V12	B12-15	27
X	N. rugosa	Mexico, Baja California Sur, near Cerro El Elephante 2016	R. Spjut & E. Sérusiaux 17149 (h, LG)	4768	sekikaic ac., triterpenes	MN811497	MN811301	MN757096	MN757289	MN757416	MN757553	N1	N10	V29	A29	17
X	N. siphonoloba	Mexico, Baja California Sur, near Cerro El Elephante 2016	R. Spjut & E. Sérusiaux 17147 (h, LG)	4767	sekikaic ac., triterpenes	MN811496	MN811300	MN757095	MN757288	MN757415	MN757552	N1	N10	V30	A30	18
X	N. sorocarpia	Mexico, Baja California, Punta Santo Domingo 2016	R. Spjut & E. Sérusiaux 17286 (h, LG)	4863	divaricatic ac., triterpenes	MN811526	MN811330	—	—	—	—	N5	N16	V3	A3-4	21
	N. sorocarpia	Mexico, Baja California, El Rosario, Punta Baja 2016	R. Spjut & E. Sérusiaux 17087 (h, LG)	5068	divaricatic ac., triterpenes	—	MN811416	—	—	MN757476	—	N5	N14	V22	A22-61	21
X	N. sp.	Mexico, Baja California Sur, SE of Guerrero Negro 2016	R. Spjut & E. Sérusiaux 17132 (h, LG)	4752	hypoprotocetraric ac., red spot and unknown	MN811495	MN811299	MN757094	—	MN757411	MN757548	N14	N18	V59	B58-59	29
	N. sp.	Mexico, Baja California, Punta Santo Domingo 2016	R. Spjut & E. Sérusiaux 17265 (h, LG)	4851	divaricatic ac., triterpenes	MN811519	MN811323	MN757116	MN757306	MN757442	MN757576	N2	N12	V34	A34-49	25
	N. spatulata	Mexico, Baja California Sur, Bahía de Tortugas 2016	R. Spjut & E. Sérusiaux 17185a (h, LG)	4789	hypoprotocetraric ac. and red spot	MN811507	MN811311	MN757104	MN757294	MN757426	MN757562	N14	N18	V21	B21	31
	N. spatulata	Mexico, Baja California Sur, Bahía de Tortugas 2016	R. Spjut & E. Sérusiaux 17204 (h, LG)	4806	hypoprotocetraric ac. + red spot	MN811508	MN811312	MN757105	MN757295	MN757428	MN757564	N4	N21	V21	B21	31
	N. spatulata	Mexico, Baja California, Bahía de Tortugas Sur 2016	R. Spjut & E. Sérusiaux 17199a (h, LG)	5121	hypoprotocetraric ac.	MN811558	MN811362	MN757153	MN757337	MN757494	MN757620	N14	N18	V21	B21	31
	N. spatulata	Mexico, Baja California Sur, Bahía de Tortugas 2016	R. Spjut & E. Sérusiaux 17199b (h, LG)	5122	hypoprotocetraric ac.	MN811559	MN811363	MN757154	MN757338	MN757495	MN757621	N14	N18	V21	B21	31
X	N. suffnessii	Mexico, Baja California Sur, near Cerro El Elephante 2016	R. Spjut & E. Sérusiaux 17162 (h, LG)	4777	sekikaic ac., triterpenes	MN811500	MN811304	MN757098	MN757291	MN757418	MN757555	N17	N11	V31	A31	18
	N. suffnessii	Mexico, Baja California Sur, near Cerro El Elephante 2016	R. Spjut & E. Sérusiaux 17164 (h, LG)	4778	sekikaic ac., triterpenes	MN811501	MN811305	MN757099	MN757292	MN757419	MN757556	N17	N11	V31	A31	18
X	N. testudinaria	Mexico, Baja California, El Rosario 2016	R. Spjut & E. Sérusiaux 17238a (h, LG)	5132	divaricatic ac., triterpernes	—	MN811423	MN757206	MN757373	MN757501	—	N6	N22	V8	A6-10	19
	N. testudinaria	USA, California, 2017	R. Spjut 17809 (h, LG)	6254	divaricatic ac., triterpenes	MN811575	MN811381	MN757169	—	MN757513	MN757638	N6	N23	V9	A6-10	19
X	N. turgida	Mexico, Baja California, San Antonio del Mar 2016	R. Spjut & E. Sérusiaux 17007 (h, LG)	5033	divaricatic ac., triterpenes	MN811537	MN811341	MN757132	MN757320	MN757463	—	N9	N2	V1	A1	26
	N. turgida	Mexico, Baja California, San Antonio del Mar 2016	R. Spjut & E. Sérusiaux 17010c (h, LG)	5036	divaricatic ac., triterpenes		MN811388	MN757175	MN757347	MN757464	—	N9	N2	V1	A1	26
	N. turgida	Mexico, Baja California, El Rosario, Punta Baja 2016	R. Spjut & E. Sérusiaux 17093 pp (h, LG)	4731a	divaricatic ac., triterpenes	MN811581	MN811385	MN757172	MN757346	MN757519	MN757643	N5	N16	V61	A22-61	21
X	N. undulata	Mexico, Baja California, El Rosario, Punta Baja 2016	R. Spjut & E. Sérusiaux 17076 (h, LG)	4719	divaricatic ac., triterpenes	—	MN811401	MN757187	MN757358	MN757401	MN757538	N5	N16	V27	A27	21
	N. undulata	Mexico, Baja California, El Rosario, Punta Baja 2016	R. Spjut & E. Sérusiaux 17084 (h, LG)	4724	divaricatic ac., triterpenes	—	MN811402	MN757188	MN757359	MN757402	MN757539	N5	N14	V23	A22-61	21
	N. undulata	Mexico, Baja California Sur, Bahía de Tortugas 2016	R. Spjut & E. Sérusiaux 17225 (h, LG)	4815	divaricatic ac., triterpenes		MN811392	MN757179	—	MN757432	—	N5	N16	V56	A56-57	22
	N. undulata	Mexico, Baja California, El Rosario 2016	R. Spjut & E. Sérusiaux 17228 pp (h, LG)	5127	divaricatic ac., triterpernes	MN811561	MN811365	MN757156	MN757340	MN757497	MN757623	N5	N16	V60	A22-61	21
	Vermilacinia breviloba sp. nov.	Mexico, Baja California, San Andrés 2016	R. Spjut & E. Sérusiaux 17128b (h, LG)	5090	zeorin, [-]-16αhydroxykaurane, triterpene T3, salazinic ac., ± usnic ac.	MN811548	MN811352	MN757143	MN757330	MN757483	MN757610	V7	V8	V6	V6	10
X	V. breviloba sp. nov. Type	Mexico, Baja California, N of Punta San Rosallilita 2016	R. Spjut & E. Sérusiaux 17117 (h, LG)	4741	zeorin, [-]-16αhydroxykaurane, triterpene T3, salazinic ac.	MN811491	MN811295	MN757090	MN757285	MN757407	MN757544	V7	V8	V6	V6	10
	V. cephalota	Mexico, Baja California, San Quintín 2016	R. Spjut & E. Sérusiaux 17040 (h, LG)	4686	zeorin, [-]-16αhydroxykaurane, T3, salazinic ac., ? bourgeanic ac.	—	MN811396	—	—	MN757390	MN757527	V2	V18	V28	V27-28	3
X	V. cephalota	Mexico, Baja California, N of Guerrero Negro 2016	R. Spjut & E. Sérusiaux 17249a (h, LG)	4841	zeorin, [-]-16αhydroxykaurane, triterpene T3, salazinic ac.	MN811516	MN811320	MN757113	MN757303	MN757439	MN757573	V2	V19	V27	V27-28	3
	V. cephalota	USA, California 2017	R. Spjut 17108 (h, LG)	6253	zeorin, [-]-16αhydroxykaurane	MN811574	MN811380	MN757168	—	MN757512	MN757637	V16	V14	V13	V13	5
X	V. cephalota	USA, California	F. Lutzoni 0047631, AFTOL-777	—	no data	DQ986762	HQ650621	DQ986832	DQ992436	—	—	V16	V15	V13	V13	5
	V. cerebra	Mexico, Baja California, Punta San Domingo 2016	R. Spjut & E. Sérusiaux 17249a (h, LG)	4833	zeorin, [-]-16αhydroxykaurane, ± salazinic ac., ± usnic ac.	MN811513	MN811317	MN757110	MN757300	MN757436	MN757570	V11	V4	S19	V19-20	6
	V. cerebra	Mexico, Baja California, San Antonio del Mar 2016	R. Spjut & E. Sérusiaux 17022a (h, LG)	5044	zeorin, [-]-16αhydroxykaurane, ± usnic ac.	MN811538	MN811342	MN757133	MN757321	MN757467	MN757596	V11	V4	S19	V19-20	6
X	V. cerebra	Mexico, Baja California, San Quintín 2016	R. Spjut & E. Sérusiaux 17033 (h, LG)	5050	zeorin, [-]-16αhydroxykaurane, triterpene T3, salazinic ac., ? bourgeanic ac.	MN811541	MN811345	MN757136	MN757324	MN757470	MN757599	V11	V4	S20	V19-20	6
	V. cerebra	Mexico, Baja California, N of Guerrero Negro 2016	R. Spjut & E. Sérusiaux 17266a (h, LG)	5136	zeorin, [-]-16αhydroxykaurane, triterpene T3, ± salazinic ac.	MN811564	MN811368	MN757159	—	MN757503	MN757628	V11	V4	S19	V19-20	6
	V. combeoides	USA, California 2008	D. Ertz s.n.2 (BR)	655	zeorin, [-]-16αhydroxykaurane,	GU726379	GU827338	MN757036	MN757246	—	—	V9	V5	S11	V11-26	7
X	V. corrugata	Mexico, Baja California 2000	P. van den Boom 24869 (h)	128	zeorin	GU726374	GU827333	MN757031	—	—	—	V4	V20	S12	V12	1
X	V. corrugata	Mexico, Baja California Sur, Bahía de Tortugas 2016	R. Spjut & E. Sérusiaux 17236a (h, LG)	4828	zeorin, usnic ac.	—	MN811430	MN757212	MN757378	MN757434	MN757568	V4	V21	S17	V17-18	1
	V. corrugata	Mexico, Baja California, San Quintín 2016	R. Spjut & E. Sérusiaux 17025 (h, LG)	5047	zeorin, ± usnic ac.	MN811539	MN811343	MN757134	MN757322	MN757468	MN757597	V4	V21	S15	V14-15	1
X	V. corrugata	Mexico, Baja California, San Andrés 2016	R. Spjut & E. Sérusiaux 17101 (h, LG)	5073	zeorin, ± usnic ac.	—	MN811417	MN757200	—	MN757477	MN757604	V4	V22	S9	V9	1
X	V. corrugata	Mexico, Baja California, N of Guerrero Negro 2016	R. Spjut & E. Sérusiaux 17240 (h, LG)	5134	zeorin, triterpene T3, ± usnic ac.	MN811563	MN811367	MN757158	MN757342	MN757502	MN757627	V4	V22	S14	V14-15	2
	V. corrugata	Mexico, Baja California Sur, Bahía de Tortugas 2016	R. Spjut & E. Sérusiaux 17236e (h, LG)	5132b	zeorin, ± usnic ac.	NEW	—	—	—	—	—	V4	V22	S9	V9	1
	V. corrugata	Mexico, Baja California Sur, Bahía de Tortugas 2016	R. Spjut & E. Sérusiaux 17212 (h, LG)	5126A	zeorin		MN811386	MN757173	—	MN757521	MN757645	V4	V21	S18	V17-18	1
	V. howei	Mexico, Baja California Sur, Bahía de Tortugas 2016	R. Spjut & E. Sérusiaux 17188 (h, LG)	4792	zeorin, ±T3	—	MN811409	—	—	MN757427	MN757563	V3	V3	S23	V7-24	4
X	V. howei	Mexico, Baja California Sur, Bahía de Tortugas 2016	R. Spjut & E. Sérusiaux 17187 (h, LG)	5114	zeorin, triterpene T3	MN811555	MN811359	MN757150	MN757335	MN757491	MN757617	V3	V3	S21	V21-22	4
X	V. lacunosa sp. nov. Type	Mexico, Baja California Sur, Bahía de Tortugas 2016	R. Spjut & E. Sérusiaux 17174 (h, LG)	5107	zeorin, [-]-16αhydroxykaurane, triterpenes T1 and T2, usnic ac., + methyl 3,5-dichlorolecanorate (=? Tumidulin)	—	MN811420	MN757203	MN757370	MN757488	—	V8	V1	S2	V2	14
	V. laevigata	USA, California 2008	D. Ertz s.n.1 (BR)	654	triterpenes, bourgeanic ac.	GU726378	GU827337	MN757035	MN757245	—	—	V1	V6	S16	V11-26	7
	V. laevigata	USA, California 2017	R. Spjut 17812 (h, LG)	6257	zeorin, [-]-16αhydroxykaurane, triterpene T3	MN811577	MN811432	MN757214	—	MN757515	—	V1	V6	S25	V11-26	7
X	V. laevigata	Mexico, Baja California, San Quintín 2016	R. Spjut & E. Sérusiaux 17026b (h, LG)	4672b	zeorin, [-]-16αhydroxykaurane, triterpene T3	MN811579	MN811383	MN757171	MN757345	MN757517	MN757641	V12	V7	S26	V11-26	7
	V. leopardina	Mexico, Baja California, San Quintín 2016	R. Spjut & E. Sérusiaux 17038 (h, LG)	5051	zeorin, [-]-16αhydroxykaurane	—	MN811391	MN757178	MN757350	MN757471	MN757600	V3	V3	S7	V7-24	4
	V. leopardina	Mexico, Baja California, N of Guerrero Negro 2016	R. Spjut & E. Sérusiaux 17266c (h, LG)	5138	zeorin, [-]-16αhydroxykaurane	MN811565	MN811369	MN757160	MN757343	MN757504	MN757629	V3	V3	S22	V21-22	4
	V. ligulata	Mexico, Baja California, N of Punta San Rosallilita, type locality 2016	R. Spjut & E. Sérusiaux 17115 (h, LG)	4740	Triterpenes T1 and T2, zeorin, [-]-16αhydroxykaurane	MN811490	MN811294	—	MN757382	MN757406	MN757543	V13	V12	S29	V29-30	9
X	V. ligulata	Mexico, Baja California, San Andrés 2016	R. Spjut & E. Sérusiaux 17123b (h, LG)	5087	triterpenes T1 and T2, zeorin, [-]-16αhydroxykaurane, ± usnic ac.	MN811547	MN811351	MN757142	MN757329	MN757482	MN757609	V13	V13	S30	V29-30	9
	V. nylanderi	Mexico, Baja California Sur, Bahía de Ascuncíon, type locality 2016	R. Spjut & E. Sérusiaux 17137 (h, LG)	4757	zeorin, [-]-16αhydroxykaurane, triterpene T3	—	MN811429	MN757211	—	MN757412	MN757549	V3	V3	S8	V7-24	4
	V. paleoderma	Mexico, Baja California, San Andrés 2016	R. Spjut & E. Sérusiaux 17107a (h, LG)	5078	zeorin, [-]-16αhydroxykaurane, triterpene T3, salazinic ac.	MN811545	MN811349	MN757140	MN757328	MN757478	MN757605	V6	V16	S5	V5	12
	V. paleoderma	Mexico, Baja California, San Andrés 2016	R. Spjut & E. Sérusiaux 17107b (h, LG)	5079	zeorin, [-]-16αhydroxykaurane, triterpene T3, salazinic ac.	MN811546	MN811350	MN757141	—	MN757479	MN757606	V6	V17	S5	V5	12
	V. paleoderma	Mexico, Baja California Sur, Bahía de Ascuncion 2016	R. Spjut & E. Sérusiaux 17141a (h, LG)	5092	zeorin, [-]-16αhydroxykaurane, triterpene T3, ± usnic ac.	MN811549	MN811353	MN757144	—	MN757484	MN757611	V6	V16	S5	V5	12
X	V. paleoderma	Mexico, Baja California Sur, Bahía de Tortugas 2016	R. Spjut & E. Sérusiaux 17177b (h, LG)	5109	zeorin, [-]-16αhydroxykaurane, triterpene T3	MN811553	MN811357	MN757148	MN757333	MN757489	MN757615	V6	V16	S5	V5	12
	V. procera	USA, California 2008	D. Ertz 12445 (BR)	602	salazinic ac., triterpenes	GU726375	GU827334	MN757032	MN757242	—	—	V10	V2	S1	V1	8
	V. procera	USA, California 2008	D. Ertz 12446 (BR)	605	salazinic ac., triterpenes	GU726377	GU827336	MN757034	MN757244	—	—	V10	V2	S1	V1	8
	V. procera	Mexico, Baja California, San Quintín 2016	R. Spjut & E. Sérusiaux 17057 (h, LG)	4697	zeorin, [-]-16αhydroxykaurane, triterpene T3, salazinic ac.	MN811487	MN811291	—	MN757381	MN757396	MN757533	V10	V2	S1	V1	8
X	V. procera	Mexico, Baja California, San Quintín 2016	R. Spjut & E. Sérusiaux 17058 (h, LG)	5056	zeorin, [-]-16αhydroxykaurane, triterpene T3, salazinic ac., ± usnic ac.	MN811542	MN811346	MN757137	MN757325	MN757473	MN757601	V10	V2	S1	V1	8
X	V. pustulata sp. nov. Type	Mexico, Baja California Sur, Bahía de Tortugas 2016	R. Spjut & E. Sérusiaux 17191 (h, LG)	5116	zeorin, [-]-16αhydroxykaurane, triterpene T3, salazinic ac.	MN811556	MN811360	MN757151	—	MN757492	MN757618	V15	V11	S32	V32	13
X	V. reptilioderma	Mexico, Baja California, N of Punta San Rosallilita 2016	R. Spjut & E. Sérusiaux 17122 (h, LG)	4744	triterpenes T1 and T2, zeorin, [-]-16αhydroxykaurane, ± unknown	MN811492	MN811296	MN757091	—	MN757408	MN757545	V14	V10	S31	V31	13
	V. reticulata sp. nov.	Mexico, Baja California Sur, Bahía de Tortugas 2016	R. Spjut & E. Sérusiaux 17175a (h, LG)	4781	zeorin, [-]-16αhydroxykaurane, triterpene T3, salazinic ac.	MN811502	MN811306	—	—	MN757420	MN757557	V5	V9	S4	V4	11
	V. reticulata sp. nov.	Mexico, Baja California Sur, Bahía de Tortugas 2016	R. Spjut & E. Sérusiaux 17179c (h, LG)	4785	zeorin, [-]-16αhydroxykaurane, triterpene T3, salazinic ac.	MN811504	MN811308	MN757101	—	MN757423	MN757559	V5	V9	S4	V4	11
	V. reticulata sp. nov.	Mexico, Baja California Sur, Bahía de Tortugas 2016	R. Spjut & E. Sérusiaux 17173d (h, LG)	5106	zeorin, [-]-16αhydroxykaurane, triterpene T3, salazinic ac.	MN811552	MN811356	MN757147	—	MN757487	MN757614	V5	V9	S4	V4	11
X	V. reticulata sp. nov. Type	Mexico, Baja California Sur, Bahía de Ascuncion 2016	R. Spjut & E. Sérusiaux 17153b (h, LG)	5104	zeorin, [-]-16αhydroxykaurane, triterpene T3, salazinic ac.	MN811551	MN811355	MN757146	MN757332	MN757486	MN757613	V5	V9	S4	V4	11
X	V. zebrina	Mexico, Baja California, San Quintín 2016	R. Spjut & E. Sérusiaux 17068 (h, LG)	4714	zeorin, [-]-16αhydroxykaurane, ± triterpene T3, ± usnic, ± atranorin	MN811489	MN811293	MN757089	MN757284	MN757400	MN757537	V3	V3	S3	V3	4
X	V. zebrina	Mexico, Baja California Sur, Bahía de Tortugas 2016	R. Spjut & E. Sérusiaux 17229 (h, LG)	4818	zeorin, [-]-16αhydroxykaurane, ± triterpene T3	MN811512	MN811316	MN757109	MN757299	MN757433	MN757567	V3	V3	S24	V7-24	4
	V. zebrina	Namibia, Skeleton National Park 2016	E. Sérusiaux s.n. (LG)	5001	zeorin, [-]-16αhydroxykaurane	—	MN811415	MN757199	—	MN757462	MN757593	V3	V3	S10	V7-24	4
X	Namibialina melanothrix	Namibia 2002	V. Wirth & Heklau s.n. (KR)		no data	MG926128	MG926038	MG926225	MG926303	—	—
X	N. melanothrix	Namibia, Skeleton National Park 2016	E. Sérusiaux s.n. (LG)	5006	nihil	MN811536	MN811340	—	—	—	—
X	N. melanothrix	Namibia, Skeleton National Park 2016	E. Sérusiaux s.n. (LG)	6056	nihil	MN811566	MN811372	—	—	—	—
X	N. angulosa 1	Namibia, Skeleton National Park 2016	E. Sérusiaux s.n. (LG)	5014	nihil	MT465439	MT465428	MT470395	—	—	—
X	N. angulosa 1	Namibia, Skeleton National Park 2016	E. Sérusiaux s.n. (LG)	6060	nihil	MT465440	MT465429	MT470396	—	—	—
X	N. angulosa 2	Namibia, Skeleton National Park 2016	E. Sérusiaux s.n. (LG)	5013	nihil	MT465441	MT465430	MT470397	—	—	—
X	N. angulosa 2	Namibia, Skeleton National Park 2016	E. Sérusiaux s.n. (LG)	6068	nihil	MT465442	MT465431	MT470398	—	—	—
X	N. angulosa 3	Namibia, Skeleton National Park 2016	E. Sérusiaux s.n. (LG)	5022	nihil	MT465443	MT465432	MT470399	—	—	—
X	N. angulosa 3	Namibia, Skeleton National Park 2016	E. Sérusiaux s.n. (LG)	6056	nihil	MT465444	MT465433	MT470400	—	—	—
	Cenozosia inanis	Chile 1995	A. Elvebakk 95:303 (TROM)			—	MG926066	—	—	—	—
X	"Bacidia" sorediata	Thailand 1992	P. Wolsely & Aguirre-Hudson 3948 (BM)			MG926261	MG926002	MG926196	MG926269	—	—
X	Bacidia schweinitzii	USA, Tennesse AFTOL 642	F. Lutzoni et al. s.n. (DUKE)			DQ782911	DQ782850	DQ782830	DQ782872	—	—
X	Bacidina arnoldiana	Sweden	S .Ekman 3157 (BG)			DQ986798	AF282093	—	DQ992423	—	—
X	Biatora vernalis	Norway	T. Tønsberg 23757 (BG)			DQ838752	AF282070	—	AM292758	—	—
X	Eschatagonia prolifera	Peru 2006	E. Timdal 10207 (O)			MG926070	MG925969	MG926169	MG926249	—	—
X	Lopezaria versicolor	Costa Rica 2002	H. Sipman 480491 (DUKE)			—	AY584651	DQ912379	DQ912401	—	—
X	Megalaria grossa	Norway 1998	T. Tønsberg 26038 (BG)			AY756356	MG925985	AY756419	MG926258	—	—
X	Parallospora leucophyllina	Peru 2006	E. Timdal 10275 (O)			—	MG925994	MG926189	MG926189	—	—
X	Phyllopsora breviuscula	Brazil 1980	K. Kalb & Marcelli in Kalb Lich. Neotropici 515 (GZU)			MG926088	MG925991	MG926186	MG926263	—	—
X	Phyllospora gossypina	Brazil 2015	S. Kistenich & E. Timdal SK1-108 (O)			MG926068	MG925967	MG926167	MG926247	—	—
X	Phyllopsora chlorophaea	Reunion 1996	H. Krog & E. Timdal RE0810/2 (O)			MG926089	MG925992	MG925992	—	—	—
X	Sporacestra borbonica	Reunion, 1996	H. Krog & E. Timdal RE08/2 (O), holotype			MG926086	—	MG926184	MG926261	—	—
X	Thalloidema sedifolia	Sweden	Knutsson 97-407 (BG)			DQ973039	AF282120	—	DQ973073	—	—
	Outgroup :
X	Protoblastenia calva	Croatia AFTOL 992	C. Gueidan CG659 (DUKE)			JQ301601	HQ650618	DQ986830	DQ992446	—	—
X	Psora rubiformis	Canada, Nunavut AFTOL 219	F. Lutzoni & J. Miadlikowska 47560 (DUKE)			DQ986761	HQ650620	DQ986831	DQ992448	—	—
X	Tephromela atra	Finland 2005	J. Stenroos 5688 (DUKE)			DQ986766	HQ650608	DQ986835	DQ992452	—	—
	(1) Mentioned as R. arabum in Sérusiaux et al (2010); implexa is the correct epithet for this taxon in the Mediterranean region (Krog 1994)
	(2) This accession was referred to as R. digitella in Sérusiaux et al (2010)
